# Supplementary material for: Comparative Transcriptome Analysis Reveals a Preformed Defense System in Apple Root of a Resistant Genotype of G.935 in the Absence of Pathogen
Source: Int J Plant Genomics. 2017 Mar 30;2017:8950746. doi: 10.1155/2017/8950746 (PMC5390597; doi:10.1155/2017/8950746)
Supplement: Supplementary file 1 — The detailed information of identified DEGs were categorized in different groups; numbers of mapped read, Log2FC and associated p values based on statistical analysis, and detailed information of annotated function are listed in Supplementary file number 1. Sequences information of gene specific primer sets which were used to validate the expression patterns of selected DEGs, and their reference numbers in the apple genome database are listed in Supplementary file number 2. [file 8950746.f1.zip › supplementary file no. 1_ijpg_1882089.xlsx]

## Sheet: Defense hormones
id	b9_rep1	b9_rep2	b9_rep3	g935_rep1	g935_rep2	g935_rep3	id	baseMean	log2FoldChange	lfcSE	stat	pvalue	padj	description	genbank	evalue	description (NR)	genbank	evalue
MDP0000473933	2	2	0	46	25	26	63663	17.9174	2.94834	0.58505	5.03947	4.66813e-07	7.21601e-06	PREDICTED:1-aminocyclopropane-1-carboxylateoxidasehomolog[Solanumlycopersicum]	XP_004247710	1e-22	PREDICTED:1-aminocyclopropane-1-carboxylateoxidasehomolog1-like[Pyrusxbretschneideri]	XP_009347725	4e-51
MDP0000413933	0	10	0	20	40	32	58452	18.7926	2.1295	0.605293	3.51813	0.000434599	0.00329466	1-aminocyclopropane-1-carboxylatesynthase8[Arabidopsisthaliana]	NP_195491	0	PREDICTED:1-aminocyclopropane-1-carboxylatesynthase8-like[Malusdomestica]	XP_008380117	0
MDP0000282901	426	450	286	1387	1368	1308	40435	921.35	2.07744	0.194741	10.6677	1.44083e-26	1.7171e-24	1-aminocyclopropane-1-carboxylateoxidase[Medicagotruncatula]	AES82077	2e-148	PREDICTED:1-aminocyclopropane-1-carboxylateoxidasehomolog4-like[Malusdomestica]	XP_008360572	0
MDP0000593536	1055	1593	935	3054	4482	4502	74083	2784.09	2.06169	0.209601	9.83626	7.85757e-23	7.20324e-21	hypotheticalproteinPOPTR_0017s07630g[Populustrichocarpa]	XP_002323963	9e-84	PREDICTED:1-aminocyclopropane-1-carboxylateoxidasehomolog[Malusdomestica]_x0001_ref|XP_008358357.1|PREDICTED:1-aminocyclopropane-1-carboxylateoxidasehomolog[Malusdomestica]	XP_008358356	0
MDP0000286210	14	12	4	47	34	66	41293	31.3256	2.02076	0.510479	3.95857	7.54003e-05	0.000710013	1-aminocyclopropene-1-carboxylatesynthase3cfamilyprotein[Populustrichocarpa]	XP_006371987	0	PREDICTED:1-aminocyclopropane-1-carboxylatesynthase7-like[Malusdomestica]	XP_008387653	0
MDP0000281525	12	47	61	477	180	323	40070	190.511	2.98476	0.36822	8.10593	5.23452e-16	2.65587e-14	hypotheticalproteinPOPTR_0009s02750g[Populustrichocarpa]	XP_002314229	0	PREDICTED:linoleate13S-lipoxygenase2-1,chloroplastic-like[Malusdomestica]_x0001_ref|XP_008363321.1|PREDICTED:linoleate13S-lipoxygenase2-1,chloroplastic-like[Malusdomestica]_x0001_gb|AGK82788.1|lipoxygenase[Malusdomestica]	XP_008354928	0
MDP0000753547	18	83	49	388	123	277	87963	159.578	2.43655	0.374043	6.51408	7.31364e-11	2.05927e-09	hypotheticalproteinPOPTR_0009s02750g[Populustrichocarpa]	XP_002314229	0	PREDICTED:linoleate13S-lipoxygenase2-1,chloroplastic-like[Malusdomestica]_x0001_ref|XP_008363321.1|PREDICTED:linoleate13S-lipoxygenase2-1,chloroplastic-like[Malusdomestica]_x0001_gb|AGK82788.1|lipoxygenase[Malusdomestica]	XP_008354928	0
MDP0000154928	580	620	535	86	66	76	9454	298.298	-2.53357	0.226511	-11.1852	4.81845e-29	6.46392e-27	Lipoxygenase[Medicagotruncatula]	AET01788	2e-31	PREDICTED:uncharacterizedproteinLOC103453628[Malusdomestica]	XP_008391406	3e-81
MDP0000769340	0	0	0	92	88	75	88685	46.9763	5.17465	0.546285	9.47243	2.73416e-21	2.21346e-19	GibberellinreceptorGID1[Medicagotruncatula]	AES75936	4e-91	PREDICTED:LOWQUALITYPROTEIN:probablecarboxylesterase18[Malusdomestica]	XP_008347401	0
MDP0000682570	0	0	0	36	38	23	81794	17.9403	3.55964	0.601357	5.91934	3.23233e-09	7.21432e-08	GibberellinreceptorGID1[Medicagotruncatula]	AES75936	4e-91	PREDICTED:LOWQUALITYPROTEIN:probablecarboxylesterase18[Malusdomestica]	XP_008347401	0
MDP0000431628	12	4	14	36	47	150	59998	48.325	2.47032	0.519627	4.75403	1.99402e-06	2.73657e-05	hypotheticalproteinPOPTR_0015s10310g[Populustrichocarpa]	XP_002322227	0	PREDICTED:DELLAproteinRGL1-like[Malusdomestica]	XP_008392964	0
MDP0000126248	0	0	0	19	11	20	2457	9.0402	2.43793	0.617745	3.9465	7.93019e-05	0.00074198	hypotheticalproteinPOPTR_0017s07600g[Populustrichocarpa]	XP_006373039	4e-19	PREDICTED:gibberellin2-beta-dioxygenase7-like[Malusdomestica]	XP_008356402	6e-111
MDP0000226405	135	192	109	12	26	26	26617	75.5071	-2.09866	0.401463	-5.22755	1.71773e-07	2.89283e-06	gibberellin2-oxidasefamilyprotein[Populustrichocarpa]	XP_002312310	1e-119	PREDICTED:gibberellin2-beta-dioxygenase2-like[Malusdomestica]	XP_008390411	0
MDP0000326412	18	14	10	178	245	178	51141	119.05	3.74646	0.369224	10.1468	3.42242e-24	3.43886e-22	hypotheticalproteinPOPTR_0009s03900g[Populustrichocarpa]	XP_002313425	0	PREDICTED:abscisicacid8'-hydroxylase2[Malusdomestica]	XP_008356917	0
MDP0000300259	38	32	20	100	146	100	44909	78.5032	2.01966	0.392975	5.1394	2.75614e-07	4.45406e-06	PREDICTED:abscisicacid8'-hydroxylase3-like[Solanumlycopersicum]	XP_004237776	0	PREDICTED:abscisicacid8'-hydroxylase3-like[Malusdomestica]	XP_008339194	0
MDP0000825712	18	52	36	221	148	214	90710	120.955	2.57672	0.333789	7.71961	1.16683e-14	5.0932e-13	WDrepeat-containingprotein[Medicagotruncatula]	AES91574	3e-52	PREDICTED:topless-relatedprotein4-like[Malusdomestica]_x0001_ref|XP_008355022.1|PREDICTED:topless-relatedprotein4-like[Malusdomestica]	XP_008355021	1e-108
MDP0000313085	18	24	14	0	0	0	48242	8.15492	-2.19115	0.616789	-3.55252	0.000381567	0.00294213	WD-40repeatfamilyprotein[Populustrichocarpa]	XP_002324880	2e-113	PREDICTED:topless-relatedprotein1-likeisoformX3[Pyrusxbretschneideri]	XP_009362316	6e-168
MDP0000318353	0	0	0	28	16	12	49596	9.99973	2.58399	0.617609	4.18386	2.86595e-05	0.000300893	hypotheticalproteinPOPTR_0006s04650g[Populustrichocarpa]	XP_002308930	0	PREDICTED:cytokinindehydrogenase1-like[Malusdomestica]	XP_008360505	0
MDP0000138495	4	10	8	210	69	115	5514	72.1275	3.74755	0.436768	8.58019	9.4717e-18	5.6243e-16	aldehydeoxidase2[Populustrichocarpa]	XP_002328085	0	PREDICTED:indole-3-acetaldehydeoxidase-likeisoformX5[Pyrusxbretschneideri]	XP_009368684	0
MDP0000275295	14	8	22	116	56	70	38486	49.8148	2.24835	0.454836	4.9432	7.68507e-07	1.13657e-05	putativeauxin-amidohydrolaseprecursorfamilyprotein[Populustrichocarpa]	XP_002303219	2e-26	PREDICTED:IAA-aminoacidhydrolaseILR1-like4[Pyrusxbretschneideri]	XP_009352597	4e-43
MDP0000196858	0	0	0	12	10	56	19565	14.488	2.88021	0.615926	4.67623	NA	NA	predictedprotein[Populustrichocarpa]	XP_002327736	8e-47	PREDICTED:F-boxproteinSKIP22-like[Prunusmume]	XP_008236258	8e-88
MDP0000262871	8	2	6	413	302	289	35329	184.888	5.55613	0.368374	15.0829	2.09908e-51	8.74532e-49	predictedprotein[Populustrichocarpa]	XP_002327736	3e-69	PREDICTED:F-boxproteinSKIP22-like[Pyrusxbretschneideri]	XP_009335347	0

## Sheet: Kinase receptors
id	b9_rep1	b9_rep2	b9_rep3	g935_rep1	g935_rep2	g935_rep3	id	baseMean	log2FoldChange	lfcSE	stat	pvalue	padj	description	genbank	evalue	description (NR)	genbank	evalue
MDP0000182108	2	0	0	14	56	32	15989	20.2966	3.13029	0.59912	5.22481	1.74333e-07	2.92811e-06	hypotheticalproteinPOPTR_0015s09350g[Populustrichocarpa]	XP_002322185	0	PREDICTED:lysMdomainreceptor-likekinase3[Malusdomestica]	XP_008374880	0
MDP0000137744	0	0	6	34	40	40	5321	22.1728	2.76242	0.587554	4.70156	2.58184e-06	3.45987e-05	hypotheticalproteinPOPTR_0015s09350g[Populustrichocarpa]	XP_002322185	0	PREDICTED:lysMdomainreceptor-likekinase3[Malusdomestica]	XP_008364661	0
MDP0000225637	0	0	0	42	16	20	26448	13.6935	3.09122	0.612003	5.051	4.39509e-07	6.82592e-06	hypotheticalproteinPOPTR_0009s01550g[Populustrichocarpa]	XP_002313523	8e-82	PREDICTED:lysMdomainreceptor-likekinase4[Pyrusxbretschneideri]	XP_009356884	1e-152
MDP0000651862	14	3	5	776	558	685	79110	370.805	6.24025	0.324196	19.2484	1.45556e-82	1.55396e-79	hypotheticalproteinPOPTR_0001s21420g[Populustrichocarpa]	XP_006369340	2e-76	PREDICTED:BRASSINOSTEROIDINSENSITIVE1-associatedreceptorkinase1-like[Malusdomestica]	XP_008352812	3e-123
MDP0000423334	4	10	10	550	300	461	59318	239.159	5.54075	0.335959	16.4923	4.16465e-61	2.4816e-58	hypotheticalproteinOsI_28003[OryzasativaIndicaGroup]	EEC82980	4e-67	PREDICTED:BRASSINOSTEROIDINSENSITIVE1-associatedreceptorkinase1-like[Malusdomestica]	XP_008361628	1e-121
MDP0000278145	340	373	384	1	4	4	39214	164.396	-5.63321	0.405227	-13.9014	6.21332e-44	1.99001e-41	Wall-associatedreceptorkinase-likeprotein[Medicagotruncatula]	AES80326	3e-88	PREDICTED:uncharacterizedproteinLOC103434364[Malusdomestica]	XP_008370919	0
MDP0000170906	98	230	118	558	542	478	13289	354.318	2.10224	0.246441	8.53041	1.45826e-17	8.49186e-16	Wall-associatedreceptorkinase[Medicagotruncatula]	AES63525	0	PREDICTED:wall-associatedreceptorkinase2-like[Malusdomestica]	XP_008389950	0
MDP0000465085	0	0	4	18	18	23	62902	11.5415	2.04072	0.615119	3.31761	0.000907926	0.00617065	predictedprotein[Populustrichocarpa]	XP_002309699	5e-172	PREDICTED:wall-associatedreceptorkinase3-like[Malusdomestica]	XP_008357585	0
MDP0000167101	348	284	127	53	21	47	12377	134.3	-2.13753	0.373581	-5.72173	1.05446e-08	2.18326e-07	PREDICTED:wall-associatedreceptorkinase3-like[Solanumlycopersicum]	XP_004251441	1e-40	PREDICTED:wall-associatedreceptorkinase4-like[Malusdomestica]	XP_008354110	0
MDP0000153539	24	30	36	110	142	158	9133	90.0441	2.27945	0.36492	6.24642	4.19959e-10	1.07069e-08	hypotheticalproteinPOPTR_0018s14510g[Populustrichocarpa]	XP_006372237	2e-176	PREDICTED:wall-associatedreceptorkinase-like8isoformX2[Pyrusxbretschneideri]	XP_009376854	0
MDP0000276990	6	9	4	74	29	30	38938	26.0532	2.30809	0.529317	4.36051	1.2976e-05	0.000148163	hypotheticalproteinPOPTR_0463s00220g,partial[Populustrichocarpa]	XP_006387946	4e-30	PREDICTED:putativewall-associatedreceptorkinase-like16[Malusdomestica]	XP_008359384	0
MDP0000837936	2	0	0	29	10	12	91134	9.22566	2.0524	0.61768	3.32276	0.000891311	0.00607464	predictedprotein[Populustrichocarpa]	XP_002309699	0	PREDICTED:putativewall-associatedreceptorkinase-like16[Malusdomestica]	XP_008365116	0
MDP0000169245	38	6	26	0	0	0	12892	11.0811	-2.39804	0.617719	-3.88209	0.00010356	0.000940783	hypotheticalproteinPOPTR_0002s07670g[Populustrichocarpa]	XP_002302209	2e-70	PREDICTED:putativewall-associatedreceptorkinase-like16[Malusdomestica]	XP_008365116	4e-149
MDP0000281090	38	56	38	0	4	2	39964	20.4152	-2.59684	0.576336	-4.50577	6.61315e-06	8.11326e-05	Wall-associatedreceptorkinase-likeprotein[Medicagotruncatula]	AES80326	3e-173	PREDICTED:putativewall-associatedreceptorkinase-like16[Malusdomestica]	XP_008364066	0
MDP0000426154	26	46	27	0	2	0	59527	14.6727	-2.66767	0.604347	-4.41414	1.01413e-05	0.000118841	Wall-associatedreceptorkinase-likeprotein[Medicagotruncatula]	AES80326	0	PREDICTED:putativewall-associatedreceptorkinase-like16[Malusdomestica]	XP_008364066	0
MDP0000354964	12	16	6	144	208	325	53252	132.163	4.11945	0.394157	10.4513	1.4453e-25	1.59966e-23	PREDICTED:wall-associatedreceptorkinase2-like[Solanumlycopersicum]	XP_004246320	5e-28	PREDICTED:putativewall-associatedreceptorkinase-like16[Pyrusxbretschneideri]	XP_009351845	1e-155
MDP0000656197	271	426	287	16	28	35	79489	157.702	-3.02119	0.326293	-9.25913	2.06103e-20	1.56008e-18	Wall-associatedreceptorkinase-likeprotein[Medicagotruncatula]	AES80326	0	PREDICTED:putativewall-associatedreceptorkinase-like16[Pyrusxbretschneideri]	XP_009337969	0
MDP0000311732	117	166	162	16	17	20	47883	75.1615	-2.4512	0.376743	-6.50628	7.70335e-11	2.16069e-09	Wall-associatedreceptorkinase-likeprotein[Medicagotruncatula]	AES80326	0	PREDICTED:proteinLYK5-like[Malusdomestica]	XP_008345776	0
MDP0000176838	10	12	10	66	40	60	14712	34.712	2.19227	0.470493	4.65951	3.1696e-06	4.17226e-05	hypotheticalproteinPOPTR_0018s03210g,partial[Populustrichocarpa]	XP_002324363	3e-131	PREDICTED:glutamatereceptor1.3-like[Malusdomestica]	XP_008346881	0
MDP0000314708	4	4	0	61	36	6	48655	19.4065	2.32047	0.599727	3.86921	0.000109189	0.000987535	glutamate-gatedkainate-typeionchannelreceptorsubunitGluR5[Populustrichocarpa]	XP_002324371	0	PREDICTED:glutamatereceptor2.2-like[Malusdomestica]	XP_008366575	0
MDP0000450755	30	44	33	1	0	0	61649	15.7556	-3.07153	0.601926	-5.10284	3.34602e-07	5.32391e-06	hypotheticalproteinPOPTR_0006s28420g[Populustrichocarpa]	XP_002308723	0	PREDICTED:glutamatereceptor2.2-like[Malusdomestica]	XP_008366574	0
MDP0000771031	16	12	10	94	86	84	88754	54.2593	2.66924	0.422787	6.31344	2.72904e-10	7.13156e-09	hypotheticalproteinPOPTR_0004s05180g[Populustrichocarpa]	XP_002305093	0	PREDICTED:glutamatereceptor2.7-like[Malusdomestica]	XP_008345970	0
MDP0000318184	40	4	32	182	269	338	49543	160.555	2.25705	0.592664	3.80831	0.000139918	0.00122944	glutamate-gatedkainate-typeionchannelreceptorsubunitGluR5[Populustrichocarpa]	XP_002324364	0	PREDICTED:glutamatereceptor2.7-like[Malusdomestica]	XP_008359399	0
MDP0000220955	2	0	0	86	105	67	25303	48.4388	4.78634	0.530418	9.02372	1.81812e-19	1.25565e-17	hypotheticalproteinPOPTR_0018s03170g,partial[Populustrichocarpa]	XP_002324361	0	PREDICTED:glutamatereceptor2.8-like[Malusdomestica]	XP_008393563	0
MDP0000291967	38	6	40	0	0	0	42750	13.2647	-2.62269	0.617362	-4.24822	2.15476e-05	0.000233399	hypotheticalproteinPOPTR_0018s03170g,partial[Populustrichocarpa]	XP_002324361	0	PREDICTED:glutamatereceptor2.8-like[Malusdomestica]	XP_008359432	0
MDP0000228982	230	200	103	9	6	26	27196	86.5882	-2.87147	0.439362	-6.53555	6.33774e-11	1.79733e-09	hypotheticalproteinPOPTR_0018s03170g,partial[Populustrichocarpa]	XP_002324361	0	PREDICTED:glutamatereceptor2.8-like[Malusdomestica]	XP_008359431	0
MDP0000255245	226	304	223	7	8	4	33376	113.616	-4.3985	0.382988	-11.4847	1.57495e-30	2.35988e-28	hypotheticalproteinPOPTR_0018s03170g,partial[Populustrichocarpa]	XP_002324361	0	PREDICTED:glutamatereceptor2.8-like[Malusdomestica]	XP_008350102	0
MDP0000154359	272	267	209	9	4	0	9314	113.13	-4.73129	0.421316	-11.2298	2.91173e-29	3.97898e-27	hypotheticalproteinPOPTR_0018s03170g,partial[Populustrichocarpa]	XP_002324361	0	PREDICTED:glutamatereceptor2.8-like[Malusdomestica]	XP_008350102	0
MDP0000307622	0	2	2	202	109	106	46809	74.9968	5.24607	0.484664	10.8241	2.64561e-27	3.259e-25	hypotheticalproteinPOPTR_0014s15030g[Populustrichocarpa]	XP_002321123	0	PREDICTED:glutamatereceptor3.4-like[Malusdomestica]	XP_008379927	0
MDP0000199967	0	1	4	161	105	92	20329	65.2948	4.88132	0.487883	10.0051	1.44733e-23	1.40205e-21	hypotheticalproteinPOPTR_0014s15030g[Populustrichocarpa]	XP_002321123	0	PREDICTED:glutamatereceptor3.4-like[Malusdomestica]	XP_008379927	0
MDP0000307121	0	1	0	69	38	47	46693	27.7368	4.15825	0.569191	7.30555	2.76132e-13	1.0359e-11	hypotheticalproteinPOPTR_0014s15030g[Populustrichocarpa]	XP_002321123	0	PREDICTED:glutamatereceptor3.4-like[Malusdomestica]	XP_008379927	0
MDP0000487438	2	14	17	50	47	62	64874	34.0727	2.02489	0.514349	3.93681	8.25731e-05	0.000769496	Glutamatereceptor3.3,partial[Medicagotruncatula]	AES90373	9e-140	PREDICTED:glutamatereceptor3.6-like[Malusdomestica]	XP_008392995	0
MDP0000142818	2	0	2	218	118	160	6538	89.6064	5.51658	0.470379	11.728	9.16446e-32	1.4909e-29	hypotheticalproteinPOPTR_0006s08940g[Populustrichocarpa]	XP_006381210	0	PREDICTED:L-typelectin-domaincontainingreceptorkinaseIV.1-like[Malusdomestica]	XP_008369932	0
MDP0000226962	4	34	12	83	94	116	26741	61.3001	2.46985	0.461982	5.3462	8.9822e-08	1.58336e-06	hypotheticalproteinPOPTR_0007s15010g[Populustrichocarpa]	XP_002310341	0	PREDICTED:L-typelectin-domaincontainingreceptorkinaseIX.1[Malusdomestica]	XP_008338483	0
MDP0000265486	2	4	0	201	126	190	36041	94.4415	5.38581	0.454545	11.8488	2.18287e-32	3.70401e-30	Lectin-likereceptorkinase[Medicagotruncatula]	AES59128	1e-121	PREDICTED:L-typelectin-domaincontainingreceptorkinaseIX.1-like[Malusdomestica]	XP_008377505	0
MDP0000305188	0	0	0	64	34	38	46205	24.2995	4.09914	0.584857	7.00879	2.40387e-12	8.0725e-11	hypotheticalproteinPOPTR_0007s14980g[Populustrichocarpa]	XP_006380831	3e-37	PREDICTED:L-typelectin-domaincontainingreceptorkinaseIX.1-like[Malusdomestica]	XP_008377505	2e-105
MDP0000176219	2	0	0	67	41	54	14570	29.5728	4.0377	0.559055	7.22237	5.109e-13	1.8594e-11	Lectin-likereceptorkinase[Medicagotruncatula]	AES59128	7e-123	PREDICTED:L-typelectin-domaincontainingreceptorkinaseIX.1-like[Malusdomestica]	XP_008377506	0
MDP0000199947	0	0	0	12	20	7	20324	7.39629	2.05587	0.61368	3.35006	0.000807932	0.00560781	hypotheticalproteinPOPTR_0001s29080g[Populustrichocarpa]	XP_006369691	2e-21	PREDICTED:L-typelectin-domaincontainingreceptorkinaseIX.1-like[Malusdomestica]	XP_008367538	2e-87
MDP0000130183	56	95	60	5	2	0	3453	31.6794	-3.28667	0.537635	-6.11321	9.76485e-10	2.35704e-08	receptorlectinkinasefamilyprotein[Populustrichocarpa]	XP_002322198	4e-119	PREDICTED:L-typelectin-domaincontainingreceptorkinaseS.1-like[Malusdomestica]	XP_008351781	0
MDP0000133353	0	0	0	33	7	22	4233	10.7675	2.61946	0.617536	4.24179	2.21744e-05	0.000239529	lectin-likereceptorkinase7familyprotein[Populustrichocarpa]	XP_002323515	4e-110	PREDICTED:L-typelectin-domaincontainingreceptorkinaseS.4-like[Malusdomestica]	XP_008345505	0
MDP0000200920	288	635	552	23	14	24	20568	224.042	-3.96486	0.312407	-12.6913	6.60688e-37	1.50475e-34	PREDICTED:L-typelectin-domaincontainingreceptorkinaseS.4-like[Solanumlycopersicum]	XP_004239908	0	PREDICTED:L-typelectin-domaincontainingreceptorkinaseS.4-like[Malusdomestica]	XP_008368692	0
MDP0000145928	349	551	288	26	22	38	7275	187.225	-3.21583	0.304087	-10.5754	3.87649e-26	4.45405e-24	hypotheticalproteinPOPTR_0015s00680g[Populustrichocarpa]	XP_002321958	2e-13	PREDICTED:L-typelectin-domaincontainingreceptorkinaseVIII.2-like[Malusdomestica]	XP_008381578	4e-36
MDP0000318715	0	2	0	13	28	49	49695	17.3642	3.00916	0.603586	4.98546	6.18145e-07	9.31671e-06	G-typelectinS-receptor-likeserine/threonine-proteinkinase[Arabidopsisthaliana]	NP_172597	0	PREDICTED:uncharacterizedproteinLOC103426937[Malusdomestica]	XP_008363241	0
MDP0000292294	0	0	0	11	18	11	42835	7.5698	2.13231	0.61514	3.46638	0.000527521	0.00388962	G-typelectinS-receptor-likeserine/threonine-proteinkinase[Arabidopsisthaliana]	NP_172597	0	PREDICTED:uncharacterizedproteinLOC103426937[Malusdomestica]	XP_008363241	0
MDP0000297547	3	7	10	169	92	136	44221	74.2518	3.9347	0.423257	9.29624	1.45502e-20	1.11788e-18	PREDICTED:G-typelectinS-receptor-likeserine/threonine-proteinkinaseB120-like[Solanumlycopersicum]	XP_004244361	0	PREDICTED:G-typelectinS-receptor-likeserine/threonine-proteinkinaseAt1g11410[Malusdomestica]	XP_008371229	0
MDP0000303074	4	0	0	78	37	56	45647	31.1606	3.69346	0.55592	6.64387	3.0555e-11	9.07179e-10	hypotheticalproteinPOPTR_0004s02820g[Populustrichocarpa]	XP_006383983	2e-179	PREDICTED:G-typelectinS-receptor-likeserine/threonine-proteinkinaseAt1g11410[Malusdomestica]	XP_008345496	0
MDP0000930643	24	14	31	1780	1375	1248	94448	812.479	6.00681	0.248066	24.2146	1.56114e-129	4.44449e-126	predictedprotein[Populustrichocarpa]	XP_002333822	4e-127	PREDICTED:G-typelectinS-receptor-likeserine/threonine-proteinkinaseAt1g11410isoformX1[Pyrusxbretschneideri]	XP_009369777	0
MDP0000296847	2	6	4	23	30	24	44065	16.1142	2.03531	0.575558	3.53623	0.000405884	0.00310626	hypotheticalproteinPOPTR_0004s02820g[Populustrichocarpa]	XP_002304971	0	PREDICTED:G-typelectinS-receptor-likeserine/threonine-proteinkinaseAt1g11410isoformX2[Pyrusxbretschneideri]	XP_009355004	0
MDP0000263753	4	12	12	53	40	59	35588	31.8091	2.19617	0.497327	4.41596	1.00563e-05	0.000117953	PREDICTED:G-typelectinS-receptor-likeserine/threonine-proteinkinaseAt1g61370-like[Solanumlycopersicum]	XP_004234263	3e-77	PREDICTED:G-typelectinS-receptor-likeserine/threonine-proteinkinaseAt1g61500[Malusdomestica]	XP_008348374	0
MDP0000278380	36	36	31	207	162	172	39288	114.019	2.50923	0.313027	8.01602	1.09227e-15	5.32571e-14	PREDICTED:G-typelectinS-receptor-likeserine/threonine-proteinkinaseAt1g61370-like[Solanumlycopersicum]	XP_004234263	1e-113	PREDICTED:G-typelectinS-receptor-likeserine/threonine-proteinkinaseAt1g61500[Pyrusxbretschneideri]	XP_009346591	0
MDP0000212928	0	2	2	21	28	18	23384	13.1129	2.43963	0.604127	4.03828	5.38457e-05	0.000527595	PREDICTED:G-typelectinS-receptor-likeserine/threonine-proteinkinaseAt1g61370-like[Solanumlycopersicum]	XP_004234263	7e-59	PREDICTED:G-typelectinS-receptor-likeserine/threonine-proteinkinaseAt1g61500[Pyrusxbretschneideri]	XP_009371359	4e-114
MDP0000550024	0	2	0	16	16	27	70304	11.1844	2.45019	0.6143	3.98858	6.64696e-05	0.000634663	PREDICTED:uncharacterizedproteinLOC101263787[Solanumlycopersicum]	XP_004233808	6e-117	PREDICTED:G-typelectinS-receptor-likeserine/threonine-proteinkinaseAt1g61550[Malusdomestica]	XP_008384007	0
MDP0000172360	70	122	110	4	1	23	13646	49.1119	-2.33734	0.524641	-4.45512	8.38452e-06	0.000100178	PREDICTED:G-typelectinS-receptor-likeserine/threonine-proteinkinaseSD1-29-like[Solanumlycopersicum]	XP_004234262	2e-132	PREDICTED:G-typelectinS-receptor-likeserine/threonine-proteinkinaseAt1g61550[Malusdomestica]	XP_008349261	0
MDP0000204472	170	270	247	20	20	20	21428	111.423	-2.924	0.336411	-8.69174	3.5694e-18	2.19321e-16	G-typelectinS-receptor-likeserine/threonine-proteinkinase[Arabidopsisthaliana]	NP_176349	0	PREDICTED:G-typelectinS-receptor-likeserine/threonine-proteinkinaseAt1g61550[Malusdomestica]	XP_008365633	0
MDP0000936164	10	6	4	511	472	518	94650	279.45	5.96067	0.335693	17.7563	1.53964e-70	1.25236e-67	Serine/threonineproteinkinase[Medicagotruncatula]	AET02805	0	PREDICTED:G-typelectinS-receptor-likeserine/threonine-proteinkinaseAt1g67520[Malusdomestica]	XP_008383123	0
MDP0000284325	0	0	0	42	18	14	40804	12.9881	2.97324	0.614031	4.84216	1.28436e-06	1.82521e-05	Kinase-likeprotein[Medicagotruncatula]	AES67331	1e-107	PREDICTED:G-typelectinS-receptor-likeserine/threonine-proteinkinaseAt2g19130[Malusdomestica]	XP_008348273	0
MDP0000654452	2	9	14	51	50	63	79348	33.9549	2.35884	0.511628	4.61046	4.01778e-06	5.17965e-05	AICARFT/IMPCHasebienzymefamilyprotein[Populustrichocarpa]	XP_002314814	0	PREDICTED:G-typelectinS-receptor-likeserine/threonine-proteinkinaseAt2g19130[Malusdomestica]	XP_008392034	0
MDP0000314519	6	12	4	68	36	37	48597	28.2728	2.3081	0.514268	4.48813	7.18519e-06	8.73144e-05	hypotheticalproteinPOPTR_0019s14280g[Populustrichocarpa]	XP_006371651	1e-87	PREDICTED:G-typelectinS-receptor-likeserine/threonine-proteinkinaseAt4g27290[Pyrusxbretschneideri]	XP_009353220	0
MDP0000189422	0	0	0	18	13	10	17774	7.42771	2.13604	0.615251	3.47182	0.00051694	0.0038248	PREDICTED:G-typelectinS-receptor-likeserine/threonine-proteinkinaseAt4g27290-like[Solanumlycopersicum]	XP_004231576	1e-90	PREDICTED:G-typelectinS-receptor-likeserine/threonine-proteinkinaseAt4g27290[Pyrusxbretschneideri]	XP_009361847	2e-160
MDP0000281186	2639	3044	2145	373	214	438	39992	1336.3	-2.55897	0.201997	-12.6684	8.85226e-37	1.98093e-34	hypotheticalproteinPOPTR_0011s13180g[Populustrichocarpa]	XP_002317544	0	PREDICTED:G-typelectinS-receptor-likeserine/threonine-proteinkinaseAt4g27290isoformX1[Malusdomestica]	XP_008372037	0
MDP0000213485	111	184	168	26	24	12	23522	78.8916	-2.29384	0.382607	-5.99529	2.03122e-09	4.6824e-08	predictedprotein[Populustrichocarpa]	XP_002330372	2e-111	PREDICTED:G-typelectinS-receptor-likeserine/threonine-proteinkinaseAt4g27290isoformX5[Malusdomestica]	XP_008372042	0
MDP0000293905	0	7	2	31	32	42	43277	20.6474	2.58773	0.57652	4.48854	7.17141e-06	8.71677e-05	hypotheticalproteinPOPTR_0011s02090g[Populustrichocarpa]	XP_002316689	0	PREDICTED:G-typelectinS-receptor-likeserine/threonine-proteinkinaseRKS1[Malusdomestica]	XP_008371246	0
MDP0000314952	50	71	82	4	6	0	48723	31.8055	-2.89585	0.537693	-5.3857	7.21641e-08	1.29574e-06	hypotheticalproteinPOPTR_0011s021702g,partial[Populustrichocarpa]	XP_006377227	2e-52	PREDICTED:G-typelectinS-receptor-likeserine/threonine-proteinkinaseRKS1isoformX4[Pyrusxbretschneideri]	XP_009373628	1e-96
MDP0000288873	23	6	25	506	557	523	41961	302.892	4.74845	0.328431	14.458	2.2329e-47	8.0581e-45	hypotheticalproteinPOPTR_0518s00220g[Populustrichocarpa]	XP_006387862	0	PREDICTED:G-typelectinS-receptor-likeserine/threonine-proteinkinaseRLK1[Malusdomestica]	XP_008339042	0
MDP0000189901	31	56	49	1005	1029	1135	17891	606.384	4.71235	0.226962	20.7628	9.40232e-96	1.37663e-92	hypotheticalproteinPOPTR_0518s00220g[Populustrichocarpa]	XP_006387862	0	PREDICTED:G-typelectinS-receptor-likeserine/threonine-proteinkinaseRLK1[Malusdomestica]	XP_008338991	0
MDP0000217223	2	14	4	91	50	117	24442	49.4164	3.23286	0.488304	6.62058	3.5779e-11	1.05071e-09	hypotheticalproteinPOPTR_0003s21900g[Populustrichocarpa]	XP_006386078	2e-136	PREDICTED:G-typelectinS-receptor-likeserine/threonine-proteinkinaseRLK1[Malusdomestica]	XP_008392854	0
MDP0000627319	33	26	14	289	173	195	77023	129.093	3.16178	0.339352	9.3171	1.19568e-20	9.26966e-19	hypotheticalproteinPOPTR_0003s21900g[Populustrichocarpa]	XP_006386078	0	PREDICTED:G-typelectinS-receptor-likeserine/threonine-proteinkinaseRLK1[Malusdomestica]	XP_008392854	0
MDP0000322228	2	0	2	55	32	30	50782	21.6108	3.20264	0.572964	5.5896	2.27597e-08	4.46012e-07	hypotheticalproteinPOPTR_0200s00200g[Populustrichocarpa]	XP_006388388	0	PREDICTED:G-typelectinS-receptor-likeserine/threonine-proteinkinaseRLK1[Prunusmume]	XP_008219597	0
MDP0000310978	160	270	121	2	2	6	47692	80.8898	-4.43234	0.452859	-9.78746	1.27461e-22	1.14793e-20	PREDICTED:uncharacterizedproteinLOC101257983[Solanumlycopersicum]	XP_004243982	5e-51	PREDICTED:G-typelectinS-receptor-likeserine/threonine-proteinkinaseSD1-1[Malusdomestica]	XP_008372184	3e-111

## Sheet: oxidoreduction
id	b9_rep1	b9_rep2	b9_rep3	g935_rep1	g935_rep2	g935_rep3	id	baseMean	log2FoldChange	lfcSE	stat	pvalue	padj	description	genbank	evalue	description (NR)	genbank	evalue
MDP0000203927	4	16	4	271	244	278	21312	149.17	4.83677	0.369066	13.1054	3.06491e-39	7.66153e-37	glutathioneperoxidasefamilyprotein[Populustrichocarpa]	XP_002303583	1e-42	PREDICTED:probableglutathioneperoxidase8isoformX1[Malusdomestica]	XP_008350446	2e-65
MDP0000455043	48	62	32	324	200	163	62016	144.028	2.39629	0.314481	7.61982	2.5403e-14	1.06791e-12	hypotheticalproteinPOPTR_0003s21640g[Populustrichocarpa]	XP_006386069	2e-78	PREDICTED:peroxidaseA2-like,partial[Malusdomestica]	XP_008390167	2e-131
MDP0000269302	82	40	44	281	204	218	36990	153.192	2.15767	0.330971	6.51922	7.06718e-11	1.99207e-09	hypotheticalproteinPOPTR_0015s12170g[Populustrichocarpa]	XP_002321775	3e-110	PREDICTED:peroxidase60-like[Malusdomestica]	XP_008355237	0
MDP0000269302	82	40	44	281	204	218	36990	153.192	2.15767	0.330971	6.51922	7.06718e-11	1.99207e-09	hypotheticalproteinPOPTR_0015s12170g[Populustrichocarpa]	XP_002321775	3e-110	PREDICTED:peroxidase60-like[Malusdomestica]	XP_008355237	0
MDP0000451182	14	16	30	69	101	77	61691	55.4716	2.01689	0.438814	4.59623	4.30199e-06	5.50588e-05	Peroxidase[Medicagotruncatula]	AES62592	4e-136	PREDICTED:peroxidase66-like[Malusdomestica]	XP_008376941	0
MDP0000451182	14	16	30	69	101	77	61691	55.4716	2.01689	0.438814	4.59623	4.30199e-06	5.50588e-05	Peroxidase[Medicagotruncatula]	AES62592	4e-136	PREDICTED:peroxidase66-like[Malusdomestica]	XP_008376941	0
MDP0000283650	98	88	77	17	5	10	40635	44.7796	-2.317	0.458081	-5.05806	4.23544e-07	6.60917e-06	Peroxidase[Medicagotruncatula]	AES71279	2e-123	PREDICTED:trans-resveratroldi-O-methyltransferase-like[Malusdomestica]	XP_008364163	0
MDP0000684133	82	254	207	26	14	24	81924	89.0795	-2.42655	0.394683	-6.14808	7.84255e-10	1.92754e-08	hypotheticalproteinPOPTR_0016s13280g[Populustrichocarpa]	XP_002323611	1e-142	PREDICTED:peroxidaseN1-like[Pyrusxbretschneideri]	XP_009355205	0
MDP0000233961	136	238	258	34	20	25	28403	106.656	-2.46047	0.346836	-7.09405	1.30239e-12	4.49131e-11	peroxidasefamilyprotein[Populustrichocarpa]	XP_002304885	1e-120	PREDICTED:peroxidaseA2-like[Malusdomestica]	XP_008352115	0
MDP0000668551	110	56	62	8	10	0	80562	38.1893	-2.47707	0.538178	-4.6027	4.17057e-06	5.34971e-05	hypotheticalproteinPOPTR_0016s13280g[Populustrichocarpa]	XP_002323611	6e-66	PREDICTED:peroxidaseN1-like[Malusdomestica]	XP_008381146	5e-108
MDP0000166657	588	688	376	71	70	51	12269	277.116	-2.63886	0.266914	-9.88658	4.76021e-23	4.41914e-21	Peroxidase[Medicagotruncatula]	AES90668	7e-140	PREDICTED:peroxidase51-like[Malusdomestica]	XP_008350315	0
MDP0000338065	529	626	216	28	35	59	51877	222.081	-2.85676	0.348868	-8.18865	2.64179e-16	1.38566e-14	PREDICTED:probableglutathioneperoxidase8-like[Solanumlycopersicum]	XP_004252595	2e-51	PREDICTED:probablephospholipidhydroperoxideglutathioneperoxidaseisoformX1[Malusdomestica]	XP_008392565	2e-80
MDP0000173751	108	42	90	6	2	7	13980	39.7958	-2.86716	0.516467	-5.55148	2.83256e-08	5.47547e-07	peroxidasefamilyprotein[Populustrichocarpa]	XP_002304020	4e-49	PREDICTED:LOWQUALITYPROTEIN:peroxidase59-like[Malusdomestica]	XP_008351692	6e-89
MDP0000206714	96	154	66	8	6	5	21947	48.8416	-3.05418	0.462444	-6.60443	3.99048e-11	1.1652e-09	hypotheticalproteinPOPTR_0016s13280g[Populustrichocarpa]	XP_002323611	4e-126	PREDICTED:peroxidaseN1-like[Malusdomestica]	XP_008378837	0
MDP0000298916	651	681	506	44	49	65	44583	300.907	-3.06668	0.258643	-11.8568	1.98326e-32	3.39907e-30	peroxidasefamilyprotein[Populustrichocarpa]	XP_002319968	4e-139	PREDICTED:peroxidase4-likeisoformX1[Malusdomestica]	XP_008384729	0
MDP0000494230	40	85	47	0	0	0	65468	24.5564	-3.92723	0.587145	-6.68869	2.2518e-11	6.79184e-10	peroxidasefamilyprotein[Populustrichocarpa]	XP_002304020	8e-75	PREDICTED:peroxidaseN-like[Malusdomestica]	XP_008351712	4e-138
MDP0000172233	377	649	383	13	21	13	13619	211.973	-4.21513	0.314016	-13.4233	4.41719e-41	1.24373e-38	Peroxidase[Medicagotruncatula]	AES90668	4e-83	PREDICTED:peroxidase50-like[Malusdomestica]	XP_008352559	4e-134
MDP0000212661	431	557	175	3	4	4	23317	170.129	-5.35507	0.425379	-12.5889	2.42909e-36	5.27453e-34	glutathioneperoxidase8[Arabidopsisthaliana]	NP_564813	2e-43	PREDICTED:probablephospholipidhydroperoxideglutathioneperoxidaseisoformX1[Malusdomestica]	XP_008392565	1e-64
MDP0000580571	211	230	205	0	2	2	72992	96.3536	-5.38828	0.467031	-11.5373	8.55775e-31	1.30908e-28	peroxidasefamilyprotein[Populustrichocarpa]	XP_002304020	1e-75	PREDICTED:peroxidaseN-like[Malusdomestica]	XP_008351712	2e-139
MDP0000183814	2	0	0	28	22	5	16378	10.2777	2.1094	0.617639	3.41527	0.000637199	0.00456977	hypotheticalproteinPOPTR_0001s42770g[Populustrichocarpa]	XP_002298935	1e-79	PREDICTED:probableglutathioneS-transferase[Malusdomestica]	XP_008356177	4e-149
MDP0000138709	135	119	67	4	20	19	5576	56.009	-2.04844	0.479017	-4.27635	1.89981e-05	0.000209097	hypotheticalproteinPOPTR_0001s42760g[Populustrichocarpa]	XP_002300483	1e-97	PREDICTED:probableglutathioneS-transferase[Malusdomestica]	XP_008382602	2e-158
MDP0000161008	14	22	22	0	0	0	10912	8.49215	-2.24908	0.617261	-3.64365	0.000268803	0.00216995	PREDICTED:probableglutathioneS-transferaseparA-like[Solanumlycopersicum]	XP_004243193	5e-45	PREDICTED:probableglutathioneS-transferaseparA[Malusdomestica]	XP_008372285	6e-64
MDP0000175866	132	192	145	25	5	26	14502	78.249	-2.42794	0.408755	-5.93985	2.85282e-09	6.40635e-08	PREDICTED:probableglutathioneS-transferaseparA-like[Solanumlycopersicum]	XP_004243193	3e-44	PREDICTED:probableglutathioneS-transferaseparA[Malusdomestica]	XP_008372285	2e-148
MDP0000276730	48	56	51	4	2	2	38859	24.3007	-2.82774	0.544188	-5.19626	2.03341e-07	3.37333e-06	hypotheticalproteinPOPTR_0012s04780g[Populustrichocarpa]	XP_006376726	1e-75	PREDICTED:glutathioneS-transferaseU8-like[Malusdomestica]	XP_008374802	1e-150
MDP0000252292	198	443	142	8	6	2	32622	113.085	-4.43815	0.429125	-10.3423	4.53389e-25	4.8404e-23	predictedprotein[Populustrichocarpa]	XP_002327563	3e-96	PREDICTED:glutathioneS-transferaseF12-like[Malusdomestica]_x0001_gb|AEN84869.1|GST-likeprotein[Malusdomestica]_x0001_gb|AEN84870.1|GST-likeprotein[Malusdomestica]	XP_008368725	3e-156
MDP0000299094	23	24	11	183	109	105	44626	79.7843	2.73064	0.383503	7.12026	1.07724e-12	3.76299e-11	2-oxoglutaratedehydrogenaseE1componentfamilyprotein[Populustrichocarpa]	XP_002312072	0	PREDICTED:2-oxoglutaratedehydrogenase,mitochondrial-like[Malusdomestica]	XP_008343561	0

## Sheet: TFs
id	b9_rep1	b9_rep2	b9_rep3	g935_rep1	g935_rep2	g935_rep3	id	baseMean	log2FoldChange	lfcSE	stat	pvalue	padj	description	genbank	evalue	description (NR)	genbank	evalue
MDP0000490800	0	0	0	110	82	85	65188	50.4107	5.30203	0.54115	9.79771	1.15166e-22	1.0427e-20	putativeWRKYtranscriptionfactor11[Arabidopsisthaliana]	NP_849559	4e-42	PREDICTED:probableWRKYtranscriptionfactor17[Malusdomestica]	XP_008393940	1e-87
MDP0000151958	5	8	0	243	186	237	8751	123.443	5.17026	0.40657	12.7168	4.7712e-37	1.09641e-34	putativeWRKYtranscriptionfactor11[Arabidopsisthaliana]	NP_849559	4e-29	PREDICTED:probableWRKYtranscriptionfactor17[Pyrusxbretschneideri]	XP_009353307	4e-53
MDP0000767097	10	6	2	32	28	54	88601	23.7416	2.11771	0.551178	3.84216	0.000121957	0.0010888	hypotheticalproteinPOPTR_0012s01380g[Populustrichocarpa]	XP_002318373	8e-95	PREDICTED:probableWRKYtranscriptionfactor53[Malusdomestica]	XP_008376693	0
MDP0000163138	18	22	38	0	0	3	11419	12.2112	-2.14897	0.613717	-3.50157	0.000462519	0.00347993	hypotheticalproteinPOPTR_0002s06000g[Populustrichocarpa]	XP_002302140	8e-19	PREDICTED:probableWRKYtranscriptionfactor71[Malusdomestica]	XP_008342352	9e-81
MDP0000297771	2	0	0	32	69	59	44285	30.9138	3.95888	0.567188	6.97984	2.95507e-12	9.84607e-11	Methylenetetrahydrofolatereductasefamilyprotein[Populustrichocarpa]	XP_002310366	6e-19	PREDICTED:ethylene-responsivetranscriptionfactor4[Malusdomestica]_x0001_gb|ADE41111.1|AP2domainclasstranscriptionfactor[Malusdomestica]	XP_008371404	2e-41
MDP0000262710	0	2	4	42	24	34	35278	18.8753	2.75014	0.580211	4.7399	2.13823e-06	2.91032e-05	AP2domain-containingfamilyprotein[Populustrichocarpa]	XP_002304466	2e-50	PREDICTED:ethylene-responsivetranscriptionfactorERF027-like[Malusdomestica]	XP_008377078	8e-167
MDP0000128326	38	42	30	64	216	314	2983	130.536	2.43405	0.421711	5.77183	7.84147e-09	1.65569e-07	Ethylene-responsivetranscriptionfactor[Medicagotruncatula]	AES80852	5e-76	PREDICTED:ethylene-responsivetranscriptionfactorRAP2-11-like[Malusdomestica]	XP_008391774	0
MDP0000246808	186	276	193	39	36	32	31254	114.983	-2.12432	0.311216	-6.82588	8.7389e-12	2.75924e-10	hypotheticalproteinPOPTR_0005s24460g[Populustrichocarpa]	XP_002306842	5e-55	PREDICTED:ethylene-responsivetranscriptionfactor1B-like[Malusdomestica]	XP_008349063	1e-132
MDP0000447570	214	447	314	55	44	51	61380	167.595	-2.21992	0.287598	-7.71882	1.17414e-14	5.12075e-13	hypotheticalproteinPOPTR_0005s24460g[Populustrichocarpa]	XP_002306842	7e-56	PREDICTED:ethylene-responsivetranscriptionfactor1B-like[Pyrusxbretschneideri]	XP_009354935	6e-143
MDP0000221590	0	2	0	166	106	101	25462	67.4777	5.39403	0.505779	10.6648	1.48733e-26	1.76024e-24	hypotheticalproteinPOPTR_0009s08750g[Populustrichocarpa]	XP_002313197	2e-41	PREDICTED:agamous-likeMADS-boxproteinAGL62[Malusdomestica]	XP_008360611	4e-172
MDP0000181583	0	0	0	54	10	70	15866	23.693	3.73343	0.599529	6.22728	4.74604e-10	1.19986e-08	hypotheticalproteinPOPTR_0012s14770g[Populustrichocarpa]	XP_002318890	3e-64	PREDICTED:MADS-boxproteinFBP24-like[Pyrusxbretschneideri]	XP_009353975	3e-168
MDP0000278738	0	0	0	26	23	26	39373	13.7844	3.15194	0.610587	5.16216	2.4412e-07	3.99112e-06	hypotheticalproteinPOPTR_0012s14770g[Populustrichocarpa]	XP_002318890	2e-59	PREDICTED:MADS-boxproteinFBP24-like[Pyrusxbretschneideri]	XP_009353975	3e-168
MDP0000311107	105	103	56	9	11	10	47728	44.5424	-2.32845	0.459912	-5.06281	4.13119e-07	6.45483e-06	MADS-boxproteinAGL24[Arabidopsisthaliana]	NP_194185	3e-17	PREDICTED:MADS-boxproteinAGL24-like[Malusdomestica]	XP_008379458	3e-52
MDP0000254052	60	24	32	2	0	4	33071	18.9631	-2.4581	0.590211	-4.16479	3.1164e-05	0.000324594	hypotheticalproteinPOPTR_0009s06060g[Populustrichocarpa]	XP_002314062	2e-70	PREDICTED:agamous-likeMADS-boxproteinAGL15[Malusdomestica]	XP_008346945	1e-168
MDP0000537324	0	0	0	2	20	40	69214	12.0215	2.41439	0.617417	3.91047	9.21154e-05	0.000847935	transcriptionfactorMYB23[Arabidopsisthaliana]	NP_198849	9e-51	PREDICTED:transcriptionfactorWER-like[Malusdomestica]	XP_008389647	2e-165
MDP0000298689	26	32	28	2	0	4	44530	13.723	-2.06903	0.60031	-3.4466	0.000567693	0.00414054	hypotheticalproteinPOPTR_0008s07100g[Populustrichocarpa]	XP_002311241	9e-67	PREDICTED:transcriptionfactorMYB23-like[Malusdomestica]	XP_008369404	0
MDP0000140324	484	874	384	110	80	112	5977	304.079	-2.07884	0.257916	-8.06014	7.62059e-16	3.78408e-14	PREDICTED:transcriptionfactorMYB1R1-like[Solanumlycopersicum]	XP_004236161	7e-46	PREDICTED:transcriptionfactorMYB1R1-like[Malusdomestica]	XP_008360820	3e-100
MDP0000203733	257	277	173	48	21	47	21261	124.786	-2.1347	0.333043	-6.4097	1.45806e-10	3.95336e-09	PREDICTED:uncharacterizedproteinLOC101261736[Solanumlycopersicum]	XP_004246368	9e-108	PREDICTED:transcriptionfactorMYB59-like[Malusdomestica]	XP_008345508	0
MDP0000259614	32	42	54	4	0	0	34492	19.5813	-2.82847	0.589845	-4.79529	1.62443e-06	2.27008e-05	anthocyanin1[Solanumlycopersicum]	NP_001234417	6e-38	MYBtranscriptionfactor[Malusdomestica]	ABK58138	2e-155
MDP0000176176	8	2	0	321	359	290	14562	181.71	4.11712	0.581594	7.07903	1.45164e-12	4.98588e-11	hypotheticalproteinOsI_20784[OryzasativaIndicaGroup]	EEC79598	0.26	PREDICTED:putativetranscriptionfactorbHLH041[Malusdomestica]	XP_008391020	3e-36
MDP0000252899	0	0	4	28	32	24	32787	16.2378	2.5874	0.601872	4.29892	1.71634e-05	0.000191162	TranscriptionfactorMYC4[Medicagotruncatula]	AES65451	1e-95	PREDICTED:putativetranscriptionfactorbHLH041[Malusdomestica]	XP_008391020	0
MDP0000125939	78	130	76	556	364	399	2385	279.425	2.4422	0.233554	10.4567	1.36557e-25	1.51468e-23	hypotheticalproteinPOPTR_0012s14080g[Populustrichocarpa]	XP_002318856	2e-51	PREDICTED:transcriptionfactorbHLH36-like[Malusdomestica]_x0001_ref|XP_008376490.1|PREDICTED:transcriptionfactorbHLH36-like[Malusdomestica]_x0001_ref|XP_008376491.1|PREDICTED:transcriptionfactorbHLH36-like[Malusdomestica]	XP_008376489	4e-180
MDP0000286826	14	16	0	115	18	77	41459	40.5532	2.16923	0.556975	3.89466	9.83363e-05	0.000898421	hypotheticalproteinPOPTR_0016s12770g[Populustrichocarpa]	XP_002323598	1e-76	PREDICTED:transcriptionfactorbHLH140[Malusdomestica]_x0001_ref|XP_008388273.1|PREDICTED:transcriptionfactorbHLH140[Malusdomestica]	XP_008388272	1e-160
MDP0000132346	68	80	46	2	2	2	3983	29.5093	-3.31972	0.537157	-6.18017	6.40343e-10	1.59914e-08	activation-taggedBRI1suppressor1-interactingfactor1[Arabidopsisthaliana]	NP_566260	0.54	PREDICTED:transcriptionfactorbHLH150-like[Glycinemax]	XP_006593145	0.2
MDP0000249248	14	19	22	0	0	0	31831	8.11735	-2.17938	0.616666	-3.53413	0.000409117	0.00313007	basichelix-loop-helixfamilyprotein[Populustrichocarpa]	XP_002301432	5e-45	PREDICTED:transcriptionfactorMYC2-like[Pyrusxbretschneideri]	XP_009375455	2e-70
MDP0000856139	0	1	4	75	134	241	91795	85.8753	5.0415	0.50189	10.045	9.66309e-24	9.46817e-22	phaseolinG-boxbindingproteinPG2[Populustrichocarpa]	XP_006368399	1e-69	PREDICTED:transcriptionfactorMYC2-like[Malusdomestica]	XP_008392629	0
MDP0000277064	518	654	630	84	112	96	38958	320.229	-2.19373	0.243422	-9.01205	2.02246e-19	1.39302e-17	PREDICTED:rootphototropismprotein2-like[Solanumlycopersicum]	XP_004243653	5e-50	BZIPdomainclasstranscriptionfactor[Malusdomestica]	ADL36608	5e-74
MDP0000655623	60	96	42	0	0	0	79429	28.4541	-4.14602	0.580106	-7.147	8.86925e-13	3.13668e-11	hypotheticalproteinPOPTR_0012s03130g[Populustrichocarpa]	XP_002318469	2e-22	PREDICTED:NACtranscriptionfactor29[Malusdomestica]_x0001_ref|XP_008389426.1|PREDICTED:NACtranscriptionfactor29[Malusdomestica]_x0001_ref|XP_008389427.1|PREDICTED:NACtranscriptionfactor29[Malusdomestica]	XP_008389425	4e-168
MDP0000180343	34	20	40	0	2	0	15564	14.7734	-2.60976	0.606994	-4.29948	1.71196e-05	0.000190757	hypotheticalproteinPOPTR_0009s07640g[Populustrichocarpa]	XP_002313991	7e-13	PREDICTED:NACtranscriptionfactor29-like[Pyrusxbretschneideri]	XP_009357365	3e-176

## Sheet: R-genes
id	b9_rep1	b9_rep2	b9_rep3	g935_rep1	g935_rep2	g935_rep3	id	baseMean	log2FoldChange	lfcSE	stat	pvalue	padj	description	genbank	evalue
MDP0000280108	12	14	12	115	118	85	39719	64.3627	2.96326	0.40539	7.30965	2.6784e-13	1.00774e-11	TMVresistanceproteinN[Medicagotruncatula]	AES81293	1e-28
MDP0000443865	24	8	40	259	83	155	61040	98.2939	2.53251	0.436442	5.80263	6.52839e-09	1.39395e-07	TMVresistanceproteinN[Medicagotruncatula]	AES81130	2e-39
MDP0000252069	112	127	112	426	385	418	32561	277.898	2.05261	0.225209	9.11427	7.92003e-20	5.68434e-18	TMVresistanceproteinN[Medicagotruncatula]	AES78724	8e-146
MDP0000566643	47	76	87	333	154	299	71735	171.449	2.04634	0.306486	6.6768	2.44211e-11	7.32277e-10	TMVresistanceproteinN[Medicagotruncatula]	AES81293	0
MDP0000123015	4	0	0	148	58	104	1665	55.5439	4.64411	0.514068	9.03403	1.65465e-19	1.14585e-17	PREDICTED:TMVresistanceproteinN-like,partial[Malusdomestica]	XP_008368127	0
MDP0000605593	17	20	8	104	52	112	75138	54.7858	2.44803	0.437114	5.60043	2.13816e-08	4.211e-07	PREDICTED:TMVresistanceproteinN-like,partial[Pyrusxbretschneideri]	XP_009343895	0
MDP0000292887	0	0	2	24	18	8	42984	9.35502	2.07901	0.61765	3.36599	0.000762687	0.00533933	PREDICTED:TMVresistanceproteinN-like,partial[Pyrusxbretschneideri]	XP_009343895	4e-135
MDP0000120349	24	33	36	2322	1699	2009	1013	1111.4	6.13942	0.207347	29.6094	1.13091e-192	1.93178e-188	PREDICTED:TMVresistanceproteinN-like[Malusdomestica]	XP_008338868	0
MDP0000240977	16	12	6	935	634	1033	29921	478.584	6.12829	0.296742	20.6519	9.38281e-95	1.26532e-91	PREDICTED:TMVresistanceproteinN-like[Malusdomestica]	XP_008372274	0
MDP0000273990	2	10	11	618	329	601	38181	281.997	5.79059	0.343118	16.8764	6.71143e-64	4.4562e-61	PREDICTED:TMVresistanceproteinN-like[Malusdomestica]	XP_008369709	0
MDP0000642458	4	6	10	347	306	292	78322	176.417	5.28706	0.3562	14.843	7.72781e-50	3.04624e-47	PREDICTED:TMVresistanceproteinN-like[Malusdomestica]	XP_008347874	0
MDP0000584095	4	8	2	278	140	313	73271	133.663	5.16672	0.410212	12.5952	2.24283e-36	4.91171e-34	PREDICTED:TMVresistanceproteinN-like[Malusdomestica]	XP_008378787	0
MDP0000382253	2	2	0	147	84	134	55565	66.3998	5.07281	0.489739	10.3582	3.84119e-25	4.13533e-23	PREDICTED:TMVresistanceproteinN-like[Malusdomestica]	XP_008390116	0
MDP0000551995	0	0	0	100	37	95	70461	41.263	4.86922	0.560016	8.69478	3.47493e-18	2.1403e-16	PREDICTED:TMVresistanceproteinN-like[Malusdomestica]	XP_008352760	0
MDP0000535194	8	2	12	192	116	169	69040	89.6029	4.02047	0.419657	9.58039	9.66797e-22	8.18901e-20	PREDICTED:TMVresistanceproteinN-like[Malusdomestica]	XP_008392703	0
MDP0000542613	35	9	36	728	568	875	69664	410.09	3.90236	0.502252	7.76972	7.86621e-15	3.49917e-13	PREDICTED:TMVresistanceproteinN-like[Malusdomestica]	XP_008352803	0
MDP0000210537	14	2	18	604	310	694	22811	295.334	3.8596	0.564917	6.83216	8.3648e-12	2.64601e-10	PREDICTED:TMVresistanceproteinN-like[Malusdomestica]	XP_008378787	0
MDP0000495801	4	14	4	151	82	169	65603	75.6261	3.84445	0.433907	8.86008	7.99591e-19	5.23309e-17	PREDICTED:TMVresistanceproteinN-like[Malusdomestica]	XP_008369709	0
MDP0000382254	2	0	1	53	30	82	55566	30.4775	3.83476	0.559318	6.85613	7.07492e-12	2.26031e-10	PREDICTED:TMVresistanceproteinN-like[Malusdomestica]	XP_008390116	3e-122
MDP0000393752	4	6	2	89	65	45	56598	37.766	3.3798	0.501408	6.74063	1.57706e-11	4.83062e-10	PREDICTED:TMVresistanceproteinN-like[Malusdomestica]	XP_008344089	0
MDP0000400398	7	1	6	82	47	82	57210	40.3232	3.20116	0.504439	6.34599	2.21005e-10	5.85291e-09	PREDICTED:TMVresistanceproteinN-like[Malusdomestica]	XP_008350604	0
MDP0000688316	30	28	15	228	169	176	82298	115.044	3.00843	0.336136	8.95003	3.55384e-19	2.39627e-17	PREDICTED:TMVresistanceproteinN-like[Malusdomestica]	XP_008344399	0
MDP0000662618	41	32	85	467	269	428	80044	234.009	2.89955	0.325238	8.91517	4.87081e-19	3.26708e-17	PREDICTED:TMVresistanceproteinN-like[Malusdomestica]	XP_008346313	0
MDP0000463968	6	2	7	38	57	68	62800	33.0224	2.81287	0.522434	5.38416	7.27832e-08	1.30503e-06	PREDICTED:TMVresistanceproteinN-like[Malusdomestica]	XP_008372810	3e-99
MDP0000743705	6	2	0	48	21	38	87103	20.3021	2.53102	0.581432	4.35308	1.3424e-05	0.00015287	PREDICTED:TMVresistanceproteinN-like[Malusdomestica]	XP_008337420	0
MDP0000529326	22	10	25	136	85	109	68550	68.3986	2.41827	0.413043	5.85476	4.77706e-09	1.03903e-07	PREDICTED:TMVresistanceproteinN-like[Malusdomestica]	XP_008344106	0
MDP0000466397	19	69	30	268	96	194	63021	114.988	2.30108	0.378847	6.07391	1.24832e-09	2.96295e-08	PREDICTED:TMVresistanceproteinN-like[Malusdomestica]	XP_008390203	0
MDP0000522996	79	125	161	505	514	475	67993	330.02	2.25329	0.257262	8.75874	1.97439e-18	1.2522e-16	PREDICTED:TMVresistanceproteinN-like[Malusdomestica]	XP_008354528	0
MDP0000612864	22	58	34	191	116	181	75775	104.438	2.23035	0.343654	6.4901	8.57776e-11	2.39416e-09	PREDICTED:TMVresistanceproteinN-like[Malusdomestica]	XP_008380860	0
MDP0000797088	8	0	0	30	14	67	89718	21.5331	2.21864	0.606165	3.66012	0.000252094	0.00205221	PREDICTED:TMVresistanceproteinN-like[Malusdomestica]	XP_008343934	4e-142
MDP0000321537	144	43	54	434	310	668	50577	296.038	2.11994	0.523906	4.04641	5.20091e-05	0.000512441	PREDICTED:TMVresistanceproteinN-like[Malusdomestica]	XP_008347453	0
MDP0000266107	1	2	0	21	14	15	36205	9.46089	2.11623	0.615271	3.4395	0.000582792	0.0042278	PREDICTED:TMVresistanceproteinN-like[Malusdomestica]	XP_008346117	0
MDP0000258248	59	80	77	335	193	259	34146	173.376	2.05164	0.268589	7.63858	2.19636e-14	9.30954e-13	PREDICTED:TMVresistanceproteinN-like[Malusdomestica]	XP_008392703	0
MDP0000250499	34	94	40	264	100	275	32148	137.56	2.04785	0.362995	5.64152	1.68555e-08	3.37012e-07	PREDICTED:TMVresistanceproteinN-like[Malusdomestica]	XP_008349077	1e-98
MDP0000410901	14	62	39	187	133	161	58155	103.59	2.18252	0.370116	5.89685	3.70495e-09	8.2155e-08	PREDICTED:TMVresistanceproteinN-like[Malusdomestica]_x0001_ref|XP_008364867.1|PREDICTED:TMVresistanceproteinN-like[Malusdomestica]	XP_008364866	4e-99
MDP0000278552	4	0	2	197	88	132	39326	75.089	4.94237	0.474736	10.4108	2.21404e-25	2.42432e-23	PREDICTED:TMVresistanceproteinN-like[Pyrusxbretschneideri]	XP_009361477	0
MDP0000310472	5	4	0	101	47	95	47576	44.8468	3.81803	0.507111	7.52899	5.11346e-14	2.08133e-12	PREDICTED:TMVresistanceproteinN-like[Pyrusxbretschneideri]	XP_009351002	0
MDP0000735550	0	0	0	44	36	27	86393	19.5235	3.72913	0.596386	6.25288	4.0295e-10	1.03091e-08	PREDICTED:TMVresistanceproteinN-like[Pyrusxbretschneideri]	XP_009337696	0
MDP0000156770	4	1	8	64	56	72	9919	37.3357	3.16007	0.512415	6.16701	6.95919e-10	1.72532e-08	PREDICTED:TMVresistanceproteinN-like[Pyrusxbretschneideri]	XP_009347010	4e-105
MDP0000143700	0	0	0	34	26	16	6747	13.7917	3.11426	0.611508	5.09276	3.52892e-07	5.58836e-06	PREDICTED:TMVresistanceproteinN-like[Pyrusxbretschneideri]	XP_009379642	0
MDP0000252549	498	626	474	2920	1597	2284	32693	1455.91	2.33966	0.163782	14.2852	2.70652e-46	9.30843e-44	PREDICTED:TMVresistanceproteinN-like[Pyrusxbretschneideri]	XP_009360760	0
MDP0000740745	0	6	0	14	47	22	86846	16.9481	2.33281	0.60872	3.83231	0.000126944	0.00112841	PREDICTED:TMVresistanceproteinN-like[Pyrusxbretschneideri]	XP_009345316	6e-55
MDP0000195932	56	90	40	254	210	205	19334	149.113	2.0543	0.296373	6.93147	4.165e-12	1.36119e-10	PREDICTED:TMVresistanceproteinN-like[Pyrusxbretschneideri]	XP_009355152	0
MDP0000701213	0	10	8	30	29	49	83469	22.4842	2.01622	0.571632	3.52712	0.000420104	0.00319839	PREDICTED:TMVresistanceproteinN-like[Pyrusxbretschneideri]	XP_009345930	5e-73
MDP0000268226	0	0	0	56	20	41	36712	20.667	3.77707	0.595585	6.34179	2.27114e-10	6.0054e-09	PREDICTED:TMVresistanceproteinN-likeisoformX1[Malusdomestica]	XP_008342525	0
MDP0000522693	10	35	14	70	78	84	67958	51.3252	2.01198	0.442244	4.54949	5.3777e-06	6.71819e-05	PREDICTED:TMVresistanceproteinN-likeisoformX2[Malusdomestica]	XP_008362918	8e-118
MDP0000200139	14	12	22	531	226	350	20364	203.577	4.39784	0.329422	13.3502	1.18158e-40	3.22076e-38	PREDICTED:TMVresistanceproteinN-likeisoformX2[Pyrusxbretschneideri]	XP_009338622	0
MDP0000563251	26	20	10	2575	2081	2430	71459	1304.95	7.00198	0.236905	29.5561	5.48844e-192	7.03137e-188	TIR-NBS-LRRRCT1-likeresistanceprotein[Medicagotruncatula]	AES86811	0
MDP0000414829	25	24	50	498	253	323	58530	206.701	3.43081	0.31623	10.8491	2.01396e-27	2.48687e-25	TIR-NBS-LRRRCT1-likeresistanceprotein[Medicagotruncatula]	AES86811	2e-155
MDP0000257638	31	20	13	207	63	197	33999	92.2701	2.69495	0.416821	6.46548	1.00976e-10	2.79552e-09	Tir-nbs-lrrresistanceprotein,partial[Medicagotruncatula]	AES87093	8e-72
MDP0000692523	4	12	22	247	218	292	82689	144.88	4.15545	0.370375	11.2196	3.26883e-29	4.44327e-27	tir-nbs-lrrresistanceprotein[Populustrichocarpa]	XP_002329169	2e-101
MDP0000318205	23	70	83	1408	623	973	49549	559.511	4.13071	0.287525	14.3664	8.40534e-47	3.01211e-44	tir-nbs-lrrresistanceprotein[Populustrichocarpa]	XP_002329209	1e-97
MDP0000549598	15	13	19	282	198	257	70270	141.066	3.92607	0.327872	11.9744	4.83994e-33	8.5821e-31	tir-nbs-lrrresistanceprotein[Populustrichocarpa]	XP_002325498	2e-60
MDP0000769222	2	6	20	302	311	432	88681	197.916	3.75212	0.56143	6.68315	2.33867e-11	7.04143e-10	tir-nbs-lrrresistanceprotein[Populustrichocarpa]	XP_002318839	2e-88
MDP0000215060	44	30	32	378	306	285	23902	192.995	3.27506	0.28926	11.3222	1.01894e-29	1.4345e-27	tir-nbs-lrrresistanceprotein[Populustrichocarpa]	XP_002329162	0
MDP0000693359	10	2	0	477	272	411	82769	210.891	3.21737	0.611172	5.26426	1.40753e-07	2.40109e-06	tir-nbs-lrrresistanceprotein[Populustrichocarpa]	XP_002331986	5e-137
MDP0000613379	2	1	3	42	39	27	75818	20.7639	2.93578	0.566846	5.17915	2.22898e-07	3.67162e-06	tir-nbs-lrrresistanceprotein[Populustrichocarpa]	XP_002325498	1e-33
MDP0000613379	2	1	3	42	39	27	75818	20.7639	2.93578	0.566846	5.17915	2.22898e-07	3.67162e-06	tir-nbs-lrrresistanceprotein[Populustrichocarpa]	XP_002325498	1e-33
MDP0000574730	43	14	45	323	216	223	72499	153.697	2.832	0.362995	7.80178	6.10421e-15	2.74636e-13	tir-nbs-lrrresistanceprotein[Populustrichocarpa]	XP_002329209	3e-126
MDP0000860172	28	21	34	250	134	168	91942	111.391	2.73415	0.343972	7.94875	1.884e-15	8.92286e-14	tir-nbs-lrrresistanceprotein[Populustrichocarpa]	XP_002329209	3e-66
MDP0000816743	50	181	69	775	400	574	90389	354.781	2.72513	0.294762	9.24518	2.34846e-20	1.77242e-18	tir-nbs-lrrresistanceprotein[Populustrichocarpa]	XP_002329162	0
MDP0000430544	0	0	0	22	8	32	59911	11.131	2.67042	0.617281	4.32611	1.51768e-05	0.00017142	tir-nbs-lrrresistanceprotein[Populustrichocarpa]	XP_002329169	5e-26
MDP0000831734	30	36	34	210	162	159	90927	111.526	2.52503	0.314461	8.02972	9.76944e-16	4.79995e-14	tir-nbs-lrrresistanceprotein[Populustrichocarpa]	XP_002329209	4e-65
MDP0000264373	12	14	22	68	92	90	35740	54.0346	2.31536	0.433745	5.33806	9.39463e-08	1.65099e-06	tir-nbs-lrrresistanceprotein[Populustrichocarpa]	XP_002328629	1e-163
MDP0000219228	1	8	11	48	31	61	24901	28.3585	2.30357	0.538535	4.27749	1.89016e-05	0.00020817	tir-nbs-lrrresistanceprotein[Populustrichocarpa]	XP_002329162	2e-142
MDP0000686021	12	11	3	39	51	55	82088	30.9705	2.17473	0.514889	4.22368	2.40346e-05	0.000257507	tir-nbs-lrrresistanceprotein[Populustrichocarpa]	XP_002325498	3e-34
MDP0000470292	176	325	247	1243	551	852	63344	578.54	2.04849	0.221974	9.22853	2.74374e-20	2.04961e-18	tir-nbs-lrrresistanceprotein[Populustrichocarpa]	XP_002329209	6e-160
MDP0000309183	2	2	0	170	102	155	47228	77.7254	5.32189	0.479013	11.1101	1.12026e-28	1.48725e-26	Cc-nbs-lrrresistanceprotein[Medicagotruncatula]	AES69724	1e-24
MDP0000214157	38	59	30	416	409	352	23685	235.485	3.37876	0.269378	12.5428	4.35169e-36	9.21498e-34	Cc-nbs-lrrresistanceprotein[Medicagotruncatula]	AET04037	2e-61
MDP0000215075	2	0	2	37	41	21	23908	18.9945	2.94538	0.585205	5.03307	4.82692e-07	7.43033e-06	Cc-nbs-lrrresistanceprotein[Medicagotruncatula]	AES94764	1e-35
MDP0000414713	0	0	0	37	14	7	58518	10.0509	2.47358	0.617764	4.00409	6.22569e-05	0.000598903	Cc-nbs-lrrresistanceprotein[Medicagotruncatula]	AES96282	4e-30
MDP0000591126	0	0	0	32	6	14	73888	8.89977	2.30908	0.617055	3.7421	0.00018249	0.00154702	Cc-nbs-lrrresistanceprotein[Medicagotruncatula]	AES96282	1e-25
MDP0000290889	12	0	2	168	88	147	42460	74.6825	2.18131	0.617752	3.53105	0.000413917	0.00316066	Cc-nbs-lrrresistanceprotein[Medicagotruncatula]	AES69724	1e-23
MDP0000436696	6	0	0	24	38	18	60432	16.1137	2.13509	0.609715	3.50178	0.000462159	0.00347773	Cc-nbs-lrrresistanceprotein[Medicagotruncatula]	AES69655	7e-91
MDP0000303694	91	160	130	2679	1726	2156	45828	1242.16	4.32999	0.174077	24.874	1.42106e-136	5.20157e-133	cc-nbs-lrrresistanceprotein[Populustrichocarpa]	XP_002332952	0
MDP0000521389	76	81	54	848	477	797	67848	413.699	3.48554	0.23611	14.7624	2.56042e-49	9.94007e-47	cc-nbs-lrrresistanceprotein[Populustrichocarpa]	XP_002332952	1e-102
MDP0000468697	364	468	446	4337	2284	3590	63206	2021.03	3.22079	0.171006	18.8343	3.95164e-79	3.89427e-76	cc-nbs-lrrresistanceprotein[Populustrichocarpa]	XP_002302959	2e-80
MDP0000273271	0	0	0	31	26	21	38005	14.2599	3.20285	0.609605	5.25397	1.48854e-07	2.52918e-06	cc-nbs-lrrresistanceprotein[Populustrichocarpa]	XP_002333128	5e-29
MDP0000151002	71	106	61	755	468	638	8523	370.799	3.17067	0.223212	14.2047	8.56341e-46	2.90617e-43	cc-nbs-lrrresistanceprotein[Populustrichocarpa]	XP_002332952	8e-156
MDP0000734760	55	128	53	702	466	677	86340	368.253	3.16833	0.255356	12.4075	2.37988e-35	4.80145e-33	cc-nbs-lrrresistanceprotein[Populustrichocarpa]	XP_002332952	1e-126
MDP0000850531	62	32	18	268	129	207	91586	124.971	2.3842	0.381959	6.24202	4.31956e-10	1.09854e-08	cc-nbs-lrrresistanceprotein[Populustrichocarpa]	XP_002332952	3e-175
MDP0000909179	0	2	0	13	16	17	93656	8.8383	2.10599	0.617666	3.4096	0.000650587	0.00464984	cc-nbs-lrrresistanceprotein[Populustrichocarpa]	XP_002332999	3e-10
MDP0000260571	4	10	26	1361	757	1546	34740	668.295	4.99167	0.526437	9.482	2.49455e-21	2.02588e-19	Cc-nbsresistanceprotein[Medicagotruncatula]	AES68696	4e-43
MDP0000207919	79	164	101	1435	814	1158	22224	662.393	3.52207	0.209496	16.8122	1.98807e-63	1.2896e-60	Cc-nbsresistanceprotein[Medicagotruncatula]	AES60170	1e-167
MDP0000643262	30	18	16	84	94	97	78403	60.8112	2.08897	0.415908	5.02268	5.09552e-07	7.81562e-06	cc-nbsresistanceprotein[Populustrichocarpa]	XP_002336426	8e-61
MDP0000308121	37	48	22	392	220	289	46941	177.397	3.16934	0.295963	10.7086	9.27845e-27	1.11352e-24	PREDICTED:diseaseresistanceproteinAt4g27190-like[Malusdomestica]	XP_008370651	0
MDP0000196837	0	0	6	31	45	47	19560	24.0671	2.87378	0.584017	4.92071	8.6233e-07	1.2651e-05	PREDICTED:diseaseresistanceproteinAt4g27190-like[Malusdomestica]	XP_008370651	8e-136
MDP0000501193	0	0	0	14	13	18	66080	8.30217	2.30654	0.617168	3.7373	0.000186007	0.00157163	PREDICTED:diseaseresistanceproteinAt4g27190-like[Malusdomestica]	XP_008360352	7e-139
MDP0000189589	0	0	0	32	6	12	17806	8.52452	2.23876	0.616393	3.63203	0.000281202	0.00225476	PREDICTED:diseaseresistanceproteinAt4g27190-like[Malusdomestica]	XP_008350718	0
MDP0000243301	139	131	188	2356	1598	2176	30455	1181.77	3.91805	0.198335	19.7547	7.306e-87	9.13161e-84	PREDICTED:diseaseresistanceproteinRGA2-like[Malusdomestica]	XP_008375193	0
MDP0000292095	15	29	72	347	224	272	42778	169.791	2.81847	0.373234	7.55148	4.30337e-14	1.76562e-12	PREDICTED:diseaseresistanceproteinRGA2-like[Malusdomestica]	XP_008384982	0
MDP0000299000	8	0	2	48	51	47	44603	28.6882	2.81481	0.558927	5.0361	4.75117e-07	7.32472e-06	PREDICTED:diseaseresistanceproteinRGA2-like[Malusdomestica]	XP_008375223	4e-65
MDP0000286363	6	4	0	30	42	51	41326	24.5854	2.68582	0.563984	4.76223	1.91464e-06	2.63965e-05	PREDICTED:diseaseresistanceproteinRGA2-like[Malusdomestica]	XP_008375223	4e-65
MDP0000722602	142	165	169	1010	405	747	85272	453.891	2.35106	0.240554	9.77354	1.46245e-22	1.31479e-20	PREDICTED:diseaseresistanceproteinRGA2-like[Malusdomestica]	XP_008349617	0
MDP0000263005	0	2	15	81	24	71	35369	33.6413	2.40807	0.572327	4.2075	2.58207e-05	0.000274462	PREDICTED:diseaseresistanceproteinRGA2-like[Malusdomestica]_x0001_ref|XP_008364998.1|PREDICTED:diseaseresistanceproteinRGA2-like[Malusdomestica]_x0001_ref|XP_008364999.1|PREDICTED:diseaseresistanceproteinRGA2-like[Malusdomestica]	XP_008364997	0
MDP0000210587	4	0	0	20	23	50	22827	18.0082	2.63725	0.601818	4.38215	1.17516e-05	0.000135625	PREDICTED:diseaseresistanceproteinRGA2-like[Pyrusxbretschneideri]	XP_009368149	0
MDP0000371397	165	178	227	1902	1215	1620	54662	942.102	3.25717	0.191571	17.0024	7.88095e-65	5.45756e-62	PREDICTED:diseaseresistanceproteinRGA2-like[Pyrusxbretschneideri]_x0001_ref|XP_009368039.1|PREDICTED:diseaseresistanceproteinRGA2-like[Pyrusxbretschneideri]_x0001_ref|XP_009368040.1|PREDICTED:diseaseresistanceproteinRGA2-like[Pyrusxbretschneideri]_x0001_ref|XP_009368041.1|PREDICTED:diseaseresistanceproteinRGA2-like[Pyrusxbretschneideri]_x0001_ref|XP_009368042.1|PREDICTED:diseaseresistanceproteinR…	XP_009368038	2e-118
MDP0000786411	0	4	0	18	4	42	89324	12.0398	2.00496	0.617551	3.24664	0.00116778	0.00762328	PREDICTED:diseaseresistanceproteinRGA2-like[Solanumlycopersicum]	XP_004231374	4e-24
MDP0000304428	18	44	44	238	101	189	46007	109.297	2.36532	0.360714	6.55734	5.47746e-11	1.56811e-09	PREDICTED:probablediseaseresistanceproteinAt4g27220,partial[Malusdomestica]	XP_008364055	0
MDP0000705958	0	2	0	24	15	35	83870	13.7282	2.76673	0.607948	4.55094	5.34075e-06	6.67529e-05	PREDICTED:probablediseaseresistanceproteinAt5g66900[Malusdomestica]	XP_008344321	1e-177
MDP0000169509	25	54	30	854	786	815	12954	467.419	4.6538	0.237051	19.6321	8.22956e-86	1.0041e-82	PREDICTED:probablediseaseresistanceRPP8-likeprotein2[Malusdomestica]	XP_008365893	0
MDP0000165082	0	0	2	9	34	22	11889	12.9951	2.47765	0.614065	4.03483	5.46413e-05	0.000534471	PREDICTED:probableLRRreceptor-likeserine/threonine-proteinkinaseAt3g47570-like[Solanumlycopersicum]	XP_004240619	8e-50
MDP0000264448	69	40	50	806	640	671	35758	410.836	3.83917	0.250794	15.3081	6.75111e-53	2.98242e-50	PREDICTED:putativediseaseresistanceproteinAt1g50180[Malusdomestica]	XP_008382229	0
MDP0000309582	68	99	78	591	573	482	47339	339.193	2.97424	0.226689	13.1203	2.51848e-39	6.35761e-37	PREDICTED:putativediseaseresistanceproteinAt1g50180[Malusdomestica]	XP_008382227	0
MDP0000493661	0	2	0	41	21	20	65415	14.8376	2.91883	0.603579	4.83587	1.32567e-06	1.88078e-05	PREDICTED:putativediseaseresistanceproteinAt1g50180[Malusdomestica]	XP_008382229	0
MDP0000377748	0	0	0	18	24	20	55213	11.6158	2.83531	0.615663	4.60529	4.11888e-06	5.294e-05	PREDICTED:putativediseaseresistanceproteinAt3g14460[Malusdomestica]	XP_008368059	0
MDP0000264171	0	10	4	61	28	33	35696	23.5037	2.37915	0.566588	4.19907	2.68012e-05	0.000283649	PREDICTED:putativediseaseresistanceproteinAt3g14460[Malusdomestica]	XP_008359067	2e-127
MDP0000206269	4	20	6	154	38	99	21857	54.7766	2.89589	0.483899	5.98449	2.17067e-09	4.97778e-08	PREDICTED:putativediseaseresistanceproteinAt3g14460[Pyrusxbretschneideri]	XP_009371548	0
MDP0000129374	375	357	615	2063	1060	1726	3249	1072.19	2.0255	0.235264	8.60947	7.34006e-18	4.38905e-16	PREDICTED:putativediseaseresistanceproteinRGA3,partial[Malusdomestica]	XP_008341719	0
MDP0000167895	4	7	2	218	115	179	12578	93.7455	4.75821	0.421835	11.2798	1.65161e-29	2.28131e-27	PREDICTED:putativediseaseresistanceproteinRGA3[Malusdomestica]	XP_008378196	0
MDP0000135249	4	2	4	233	62	170	4699	82.9545	4.62494	0.466625	9.91147	3.71139e-23	3.47063e-21	PREDICTED:putativediseaseresistanceproteinRGA3[Malusdomestica]	XP_008378180	0
MDP0000810351	4	7	4	144	81	126	90172	65.3774	4.07335	0.438182	9.29602	1.45804e-20	1.11852e-18	PREDICTED:putativediseaseresistanceproteinRGA3[Malusdomestica]	XP_008378181	0
MDP0000273281	0	0	1	56	37	36	38011	23.4577	3.86631	0.578758	6.68037	2.38345e-11	7.16783e-10	PREDICTED:putativediseaseresistanceproteinRGA3[Malusdomestica]	XP_008378181	0
MDP0000169431	12	5	10	211	134	124	12936	88.6424	3.8241	0.400682	9.54398	1.37454e-21	1.14534e-19	PREDICTED:putativediseaseresistanceproteinRGA3[Malusdomestica]	XP_008378196	0
MDP0000233739	26	14	24	232	130	224	28344	115.473	3.12583	0.358136	8.72804	2.59129e-18	1.62137e-16	PREDICTED:putativediseaseresistanceproteinRGA3[Malusdomestica]	XP_008365134	0
MDP0000316884	10	0	12	72	61	83	49219	43.1934	2.65744	0.523296	5.07827	3.80885e-07	5.98726e-06	PREDICTED:putativediseaseresistanceproteinRGA3[Malusdomestica]	XP_008378173	0
MDP0000537016	31	48	44	283	169	225	69180	140.038	2.59312	0.295733	8.76843	1.81174e-18	1.15476e-16	PREDICTED:putativediseaseresistanceproteinRGA3[Malusdomestica]	XP_008349650	0
MDP0000287882	6	12	20	72	70	70	41727	44.7321	2.32207	0.461465	5.03196	4.85479e-07	7.4665e-06	PREDICTED:putativediseaseresistanceproteinRGA3[Malusdomestica]	XP_008350839	0
MDP0000314069	4	6	2	151	51	155	48473	65.1727	4.15043	0.473963	8.75688	2.00734e-18	1.27152e-16	PREDICTED:putativediseaseresistanceproteinRGA3[Malusdomestica]_x0001_ref|XP_008378002.1|PREDICTED:putativediseaseresistanceproteinRGA3[Malusdomestica]_x0001_ref|XP_008378003.1|PREDICTED:putativediseaseresistanceproteinRGA3[Malusdomestica]	XP_008378001	0
MDP0000168385	2	2	1	118	136	112	12684	68.8149	4.99627	0.480628	10.3953	2.60498e-25	2.84026e-23	PREDICTED:putativediseaseresistanceproteinRGA3[Malusdomestica]	XP_008378181	0
MDP0000304601	4	3	10	144	72	91	46054	57.3552	3.63177	0.460431	7.88777	3.07646e-15	1.41774e-13	PREDICTED:putativediseaseresistanceproteinRGA3[Malusdomestica]	XP_008378181	0
MDP0000716555	20	35	31	206	144	220	84785	116.317	2.81656	0.326148	8.63584	5.82988e-18	3.52718e-16	PREDICTED:putativediseaseresistanceproteinRGA3[Malusdomestica]	XP_008358926	0
MDP0000223201	174	233	212	1002	520	777	25874	502.924	2.12026	0.204035	10.3916	2.70655e-25	2.94474e-23	PREDICTED:putativediseaseresistanceproteinRGA3[Malusdomestica]	XP_008354427	0
MDP0000496405	0	0	2	151	54	97	65654	53.511	4.93107	0.526439	9.36686	7.47249e-21	5.91851e-19	PREDICTED:putativediseaseresistanceproteinRGA4[Malusdomestica]	XP_008377867	0
MDP0000188435	22	20	28	206	99	208	17535	102.597	2.83797	0.363228	7.8132	5.57561e-15	2.51738e-13	PREDICTED:putativediseaseresistanceproteinRGA4[Malusdomestica]	XP_008377867	0
MDP0000812854	16	20	18	196	58	174	90260	83.4835	2.84285	0.406346	6.99612	2.63142e-12	8.79627e-11	DiseaseresistanceRPP8-likeprotein[Medicagotruncatula]	AET01767	2e-150
MDP0000686547	0	0	0	60	6	6	82138	11.7843	2.45095	0.617605	3.96848	NA	NA	PREDICTED:putativediseaseresistanceRPP13-likeprotein1,partial[Prunusmume]	XP_008245830	1e-45
MDP0000292328	11	18	1	177	102	121	42844	76.084	3.43382	0.440797	7.79003	6.69932e-15	2.99308e-13	PREDICTED:putativediseaseresistanceRPP13-likeprotein1[Malusdomestica]	XP_008378260	0
MDP0000294087	4	10	3	58	59	55	43324	34.1815	2.89922	0.500607	5.79141	6.9798e-09	1.4823e-07	PREDICTED:putativediseaseresistanceRPP13-likeprotein1[Malusdomestica]	XP_008378260	0
MDP0000282686	40	32	27	534	425	315	40373	246.877	3.75425	0.283487	13.2431	4.94562e-40	1.31999e-37	PREDICTED:putativediseaseresistanceRPP13-likeprotein1[Pyrusxbretschneideri]	XP_009376661	1e-112
MDP0000224187	0	0	0	92	82	82	26099	47.0286	5.18813	0.545469	9.51131	1.88274e-21	1.54617e-19	PREDICTED:diseaseresistanceRPP13-likeprotein4[Malusdomestica]	XP_008384009	0
MDP0000280847	2	0	0	23	24	23	39906	13.2921	2.67162	0.608028	4.3939	1.11333e-05	0.000129019	Disease resistance RPP 13-likeprotein1[Pyrusxbretschneideri]	XP_009376661	3e-144
MDP0000458484	0	0	0	20	10	32	62330	11.2381	2.71524	0.616945	4.4011	1.07704e-05	0.00012524	diseaseresistance-likeprotein/LRRdomain-containingprotein[Arabidopsisthaliana]	NP_181039	1e-77
MDP0000553827	1	2	6	12	32	33	70619	16.1473	2.09691	0.59531	3.52238	0.000427687	0.00324662	diseaseresistance-likeprotein/LRRdomain-containingprotein[Arabidopsisthaliana]	NP_181039	6e-119
MDP0000192349	0	1	0	22	12	9	18495	7.78135	2.08828	0.617337	3.38273	0.00071769	0.00506445	diseaseresistance-likeprotein/LRRdomain-containingprotein[Arabidopsisthaliana]	NP_181039	7e-125
MDP0000234409	0	0	4	107	91	144	28489	63.5259	4.90922	0.500937	9.80007	1.12507e-22	1.02043e-20	Diseaseresistance-likeprotein[Medicagotruncatula]	AES96715	5e-82
MDP0000151187	0	0	2	39	37	42	8564	22.0768	3.54784	0.579586	6.12133	9.27971e-10	2.25267e-08	Diseaseresistance-likeprotein[Medicagotruncatula]	AES96715	1e-22
MDP0000837375	0	0	0	36	30	18	91120	15.3209	3.29155	0.607917	5.41447	6.14692e-08	1.11702e-06	Diseaseresistance-likeprotein[Medicagotruncatula]	AES96715	8e-21
MDP0000177898	50	47	40	201	195	387	14975	165.443	2.61261	0.331274	7.88657	3.10612e-15	1.43013e-13	Diseaseresistance-likeprotein[Medicagotruncatula]	AES96716	5e-106
MDP0000125814	68	51	50	211	214	426	2360	183.353	2.43062	0.333758	7.28258	3.27488e-13	1.21963e-11	Diseaseresistance-likeprotein[Medicagotruncatula]	AES96716	9e-131
MDP0000279176	12	2	6	172	161	182	39479	98.092	4.26131	0.41576	10.2495	1.19014e-24	1.23459e-22	Diseaseresistanceprotein[Medicagotruncatula]	AES76312	1e-96
MDP0000642603	6	8	44	94	62	138	78338	62.4983	2.05077	0.502716	4.07939	4.51546e-05	0.000451855	Diseaseresistanceprotein[Medicagotruncatula]	AES76120	9e-20
MDP0000827937	0	0	2	59	66	64	90792	35.4319	4.32783	0.548103	7.896	2.87986e-15	1.33194e-13	PREDICTED:proteinSUPPRESSOROFnpr1-1,CONSTITUTIVE1-like[Malusdomestica]	XP_008359311	7e-121
MDP0000614659	21	66	22	431	190	434	75934	204.011	3.31784	0.341579	9.71323	2.64815e-22	2.32184e-20	PREDICTED:proteinSUPPRESSOROFnpr1-1,CONSTITUTIVE1-like[Malusdomestica]	XP_008354511	0
MDP0000241262	2	0	4	76	82	134	29980	55.233	4.40252	0.503588	8.74231	2.28384e-18	1.43602e-16	PREDICTED:proteinSUPPRESSOROFnpr1-1,CONSTITUTIVE1-like[Malusdomestica]	XP_002325501	0
MDP0000318017	46	85	66	248	237	236	49501	161.443	2.09533	0.279789	7.48897	6.9418e-14	2.79884e-12	NBS-containingresistance-likeprotein[Medicagotruncatula]	AES59249	3e-70
MDP0000219530	0	2	0	30	31	86	24983	27.5993	3.76843	0.578965	6.5089	7.57012e-11	2.12681e-09	NBS-LRRresistancegene-likeproteinARGH30[Populustrichocarpa]	XP_002318368	1e-78
MDP0000203072	0	0	0	30	26	32	21103	16.1671	3.42142	0.604593	5.65904	1.52221e-08	3.06625e-07	NBS-LRRresistancegene-likeproteinARGH30[Populustrichocarpa]	XP_002324918	2e-92
MDP0000262335	0	6	0	28	24	48	35190	19.185	2.65123	0.595739	4.45033	8.57398e-06	0.00010218	NBS-LRRresistancegene-likeproteinARGH30[Populustrichocarpa]	XP_002318368	8e-133
MDP0000197918	135	136	140	723	419	576	19828	370.496	2.26863	0.217773	10.4174	2.06443e-25	2.2702e-23	NBS-LRRresistance-likeprotein4G[Medicagotruncatula]	AES88037	3e-96
MDP0000189702	48	48	79	370	118	316	17838	168.286	2.22933	0.347707	6.41153	1.44064e-10	3.91038e-09	nbs-lrrresistanceprotein[Populustrichocarpa]	XP_002336207	4e-104
MDP0000371350	26	46	36	302	201	214	54660	145.353	2.85992	0.294483	9.71168	2.68881e-22	2.35133e-20	NBS-LRRresistanceproteinRGH2[Populustrichocarpa]	XP_002309702	5e-40
MDP0000283249	68	70	32	363	169	328	40539	178.881	2.4367	0.318821	7.64285	2.12465e-14	9.0205e-13	NBS-LRRtypediseaseresistanceprotein[Medicagotruncatula]	AES69687	0
MDP0000432414	8	33	9	78	52	84	60066	45.7537	2.0453	0.468975	4.36123	1.29336e-05	0.000147745	NBS-LRRtypediseaseresistanceprotein[Medicagotruncatula]	AES69847	0
MDP0000304347	0	0	0	18	8	15	45989	7.31496	2.10551	0.614732	3.4251	0.000614583	0.0044302	NBSresistanceprotein,partial[Medicagotruncatula]	AES68344	9e-23
MDP0000514837	0	0	0	20	14	44	67287	14.3302	3.07837	0.612585	5.02522	5.02868e-07	7.72235e-06	NBSresistanceprotein[Medicagotruncatula]	AES96304	4e-35
MDP0000206362	44	70	67	249	190	260	21879	154.176	2.14174	0.284427	7.52999	5.07427e-14	2.06866e-12	NBSresistanceprotein[Medicagotruncatula]	AES68666	2e-75
MDP0000486903	2	0	0	43	40	90	64819	32.358	4.05161	0.563144	7.19462	6.26338e-13	2.26192e-11	putativediseaseresistancegeneNBS-LRRfamilyprotein[Populustrichocarpa]	XP_002319513	5e-39
MDP0000160795	2	0	0	47	44	74	10865	30.8232	4.04867	0.560581	7.22228	5.11249e-13	1.8594e-11	putativediseaseresistancegeneNBS-LRRfamilyprotein[Populustrichocarpa]	XP_002319513	1e-171
MDP0000570363	48	46	38	480	336	499	72090	259.023	3.44996	0.257978	13.3731	8.69004e-41	2.42022e-38	putativediseaseresistancegeneNBS-LRRfamilyprotein[Populustrichocarpa]	XP_002319513	2e-120
MDP0000463166	0	13	10	85	44	64	62742	37.7523	2.58712	0.522382	4.95254	7.3251e-07	1.08836e-05	putativediseaseresistancegeneNBS-LRRfamilyprotein[Populustrichocarpa]	XP_002319513	1e-157
MDP0000227124	14	22	16	84	97	99	26776	59.674	2.43573	0.4039	6.03053	1.63426e-09	3.83108e-08	putativediseaseresistancegeneNBS-LRRfamilyprotein[Populustrichocarpa]	XP_006382685	3e-121
MDP0000883083	2	3	0	217	126	93	92756	78.6234	5.15341	0.480499	10.7251	7.75944e-27	9.40029e-25	Resistanceprotein[Medicagotruncatula]	AES68721	2e-61
MDP0000704003	29	37	68	339	285	395	83703	207.124	3.00741	0.311278	9.66149	4.39423e-22	3.79734e-20	Resistanceprotein[Medicagotruncatula]	AES68721	0
MDP0000266875	12	26	28	199	103	109	36398	82.8643	2.61373	0.38132	6.85444	7.15927e-12	2.28584e-10	Resistanceprotein[Medicagotruncatula]	AES68721	0
MDP0000623500	4	24	19	93	75	89	76691	53.6498	2.36027	0.450642	5.23757	1.62705e-07	2.74812e-06	Resistanceprotein[Medicagotruncatula]	AES68721	7e-110
MDP0000249580	40	39	44	236	82	264	31911	122.071	2.25904	0.366729	6.15999	7.27508e-10	1.79755e-08	Resistanceprotein[Medicagotruncatula]	AES68721	0
MDP0000200150	762	1455	1394	52	46	41	20367	550.558	-4.18941	0.243072	-17.2352	1.44448e-66	1.10481e-63	TMVresistanceproteinN[Medicagotruncatula]	AES81130	2e-90
MDP0000118762	72	92	51	0	0	5	595	32.2782	-3.40432	0.554595	-6.13838	8.3367e-10	2.03941e-08	TMVresistanceproteinN[Medicagotruncatula]	AES69132	5e-17
MDP0000196915	633	735	911	79	36	50	19583	367.784	-3.36089	0.254165	-13.2233	6.44045e-40	1.71006e-37	TMVresistanceproteinN[Medicagotruncatula]	AES81130	4e-89
MDP0000504579	61	60	68	2	0	0	66351	28.4902	-3.8127	0.564885	-6.74951	1.4835e-11	4.55495e-10	PREDICTED:TMVresistanceproteinN-like[Malusdomestica]	XP_008368453	3e-123
MDP0000220582	478	772	947	46	18	47	25218	342.906	-3.77212	0.294185	-12.8223	1.2306e-37	2.89275e-35	PREDICTED:TMVresistanceproteinN-like[Malusdomestica]	XP_008383904	0
MDP0000573412	406	492	557	39	15	35	72358	231.226	-3.52675	0.291519	-12.0978	1.08416e-33	2.0057e-31	PREDICTED:TMVresistanceproteinN-like[Malusdomestica]	XP_008363330	0
MDP0000586712	713	1125	1185	124	92	162	73507	512.287	-2.57877	0.235816	-10.9355	7.79835e-28	9.89174e-26	PREDICTED:TMVresistanceproteinN-like[Malusdomestica]	XP_008379784	0
MDP0000171218	2360	2300	1999	364	260	291	13359	1155.17	-2.52206	0.169719	-14.8603	5.97001e-50	2.37158e-47	PREDICTED:TMVresistanceproteinN-like[Malusdomestica]	XP_008368587	0
MDP0000122961	227	266	235	39	28	30	1647	124.999	-2.4357	0.303615	-8.0223	1.03782e-15	5.08441e-14	PREDICTED:TMVresistanceproteinN-like[Malusdomestica]	XP_008343279	0
MDP0000347896	31	30	189	6	11	6	52574	42.7236	-2.2481	0.550332	-4.08499	NA	NA	PREDICTED:TMVresistanceproteinN-like[Malusdomestica]	XP_008339256	7e-50
MDP0000581469	84	67	88	20	6	2	73058	40.7385	-2.24774	0.507497	-4.42907	9.46416e-06	0.000111672	PREDICTED:TMVresistanceproteinN-like[Malusdomestica]	XP_008350436	0
MDP0000698001	52	36	42	6	4	2	83181	21.7926	-2.24561	0.552524	-4.06428	4.81805e-05	0.000479419	PREDICTED:TMVresistanceproteinN-like[Malusdomestica]	XP_008349471	0
MDP0000278034	24	14	12	0	0	0	39187	7.58466	-2.04214	0.614672	-3.32233	0.000892683	0.00608319	PREDICTED:TMVresistanceproteinN-like[Malusdomestica]	XP_008351654	2e-12
MDP0000231971	311	512	862	4	2	11	27904	252.888	-5.4809	0.400851	-13.6732	1.46851e-42	4.40081e-40	PREDICTED:TMVresistanceproteinN-like[Prunusmume]	XP_008228036	3e-108
MDP0000312626	447	643	613	18	28	4	48132	259.224	-4.33841	0.340708	-12.7335	3.85042e-37	8.88805e-35	PREDICTED:TMVresistanceproteinN-like[Pyrusxbretschneideri]	XP_009377134	0
MDP0000284090	184	282	191	24	14	52	40750	111.869	-2.26981	0.37688	-6.02264	1.71596e-09	4.01161e-08	PREDICTED:TMVresistanceproteinN-like[Pyrusxbretschneideri]	XP_009342707	0
MDP0000827008	107	197	130	0	0	0	90756	62.5603	-5.39169	0.534463	-10.0881	6.23916e-24	6.18425e-22	PREDICTED:TMVresistanceproteinN-likeisoformX1[Pyrusxbretschneideri]	XP_009333728	2e-82
MDP0000628535	348	692	570	2	2	0	77137	233.567	-6.6291	0.433333	-15.2979	7.89344e-53	3.45726e-50	PREDICTED:TMVresistanceproteinN-like[Pyrusxbretschneideri]	XP_009335301	1e-166
MDP0000218361	1298	1658	1593	273	258	333	24690	829.442	-2.02503	0.185507	-10.9162	9.64418e-28	1.21728e-25	TIR-NBS-LRRdiseaseresistanceprotein,partial[Malusdomestica]	CDK13056	0
MDP0000193465	560	652	600	74	79	51	18735	305.293	-2.71421	0.244862	-11.0847	1.48899e-28	1.94651e-26	TIR-NBS-LRRRCT1-likeresistanceprotein[Medicagotruncatula]	AES86811	4e-89
MDP0000249427	1475	1505	1014	18	12	4	31879	595.887	-6.14752	0.296801	-20.7126	2.66781e-95	3.79756e-92	Tir-nbs-lrrresistanceprotein[Medicagotruncatula]	AES75284	3e-54
MDP0000168665	676	893	705	14	27	26	12755	345.92	-4.48808	0.272849	-16.449	8.53334e-61	5.02633e-58	tir-nbs-lrrresistanceprotein[Populustrichocarpa]	XP_002333401	4e-163
MDP0000308001	102	109	54	0	2	0	46905	39.3072	-4.22175	0.547311	-7.71362	1.22301e-14	5.30471e-13	tir-nbs-lrrresistanceprotein[Populustrichocarpa]	XP_002329169	5e-46
MDP0000154051	175	231	192	25	13	31	9246	100.174	-2.56041	0.349284	-7.33045	2.29375e-13	8.72629e-12	tir-nbs-lrrresistanceprotein[Populustrichocarpa]	XP_002329467	2e-32
MDP0000227392	26	34	102	5	4	6	26841	27.2004	-2.23284	0.552895	-4.03845	5.38061e-05	0.000527308	TIR-NBS-LRRtypediseaseresistanceprotein[Medicagotruncatula]	AES85094	8e-20
MDP0000280642	67	73	60	10	5	3	39846	32.7243	-2.50172	0.501244	-4.99102	6.0061e-07	9.07377e-06	Cc-nbs-lrrresistanceprotein[Medicagotruncatula]	AES69052	2e-26
MDP0000237117	9	40	10	0	0	0	29047	8.04346	-2.06257	0.614814	-3.35478	0.000794273	0.00552573	Cc-nbs-lrrresistanceprotein[Medicagotruncatula]	AES69724	0
MDP0000211740	271	440	437	30	30	35	23080	185.459	-3.06542	0.293375	-10.4488	1.48384e-25	1.63878e-23	cc-nbs-lrrresistanceprotein[Populustrichocarpa]	XP_002330061	5e-89
MDP0000197579	22	48	79	0	4	0	19747	22.7926	-2.80319	0.591394	-4.73997	2.13752e-06	2.91012e-05	cc-nbs-lrrresistanceprotein[Populustrichocarpa]	XP_002333623	2e-32
MDP0000227152	1096	1645	1412	232	159	168	26782	708.038	-2.5269	0.177779	-14.2137	7.53614e-46	2.5746e-43	cc-nbs-lrrresistanceprotein[Populustrichocarpa]	XP_002332952	6e-161
MDP0000301536	14	34	18	0	0	0	45238	9.36745	-2.38045	0.617766	-3.85332	0.000116525	0.0010465	cc-nbs-lrrresistanceprotein[Populustrichocarpa]	XP_002319275	3e-70
MDP0000135936	56	50	10	0	0	6	4856	18.1813	-2.10428	0.609847	-3.4505	0.000559542	0.00409099	cc-nbs-lrrresistanceprotein[Populustrichocarpa]	XP_002332284	1e-09
MDP0000309329	165	230	210	11	34	31	47263	103.425	-2.32045	0.387662	-5.98576	2.15377e-09	4.94456e-08	NBS-containingresistance-likeprotein[Medicagotruncatula]	AES76418	1e-52
MDP0000210385	183	191	208	9	38	32	22771	101.929	-2.18711	0.410096	-5.33316	9.65194e-08	1.69388e-06	NBS-containingresistance-likeprotein[Medicagotruncatula]	AES76418	1e-52
MDP0000928291	186	361	304	12	12	16	94362	130.639	-3.69843	0.349293	-10.5883	3.37554e-26	3.90473e-24	Nbs-lrrresistanceprotein[Medicagotruncatula]	AES59502	3e-47
MDP0000291205	662	1089	741	111	108	109	42540	421.499	-2.50395	0.210079	-11.9191	9.41323e-33	1.64635e-30	nbs-lrrresistanceprotein[Populustrichocarpa]	XP_002327103	0
MDP0000297478	662	982	818	139	95	115	44206	422.919	-2.43742	0.199396	-12.224	2.31382e-34	4.49135e-32	nbs-lrrresistanceprotein[Populustrichocarpa]	XP_002327103	0
MDP0000593152	16	13	27	0	0	0	74044	8.47794	-2.19953	0.616791	-3.56608	0.000362364	0.00281098	NBSresistanceprotein[Medicagotruncatula]	AES68717	1e-18
MDP0000278660	32	72	29	2	0	2	39350	19.492	-2.87505	0.582978	-4.93166	8.15345e-07	1.19961e-05	PREDICTED:diseaseresistanceproteinAt4g27190-like[Malusdomestica]	XP_008350718	0
MDP0000485977	88	66	68	4	0	6	64738	35.1383	-3.10709	0.527491	-5.89033	3.85433e-09	8.52093e-08	PREDICTED:putativediseaseresistanceproteinAt4g19050,partial[Malusdomestica]	XP_008347706	6e-124
MDP0000137225	249	329	308	74	45	27	5194	156.381	-2.15473	0.311348	-6.92066	4.49553e-12	1.46641e-10	diseaseresistancefamilyprotein[Populustrichocarpa]	XP_002310744	3e-21
MDP0000200122	767	828	756	184	93	180	20359	430.176	-2.00782	0.225082	-8.92038	4.64708e-19	3.12519e-17	diseaseresistancefamilyprotein[Populustrichocarpa]	XP_002301203	3e-172
MDP0000216225	470	849	1206	32	46	46	24198	395.104	-3.73987	0.305796	-12.2299	2.15144e-34	4.19204e-32	diseaseresistance-likeprotein/LRRdomain-containingprotein[Arabidopsisthaliana]	NP_181039	4e-159
MDP0000673134	522	484	697	143	77	92	81016	311.236	-2.08709	0.259007	-8.05807	7.75057e-16	3.8449e-14	diseaseresistance-likeprotein/LRRdomain-containingprotein[Arabidopsisthaliana]	NP_181039	0
MDP0000159165	466	538	687	110	92	103	10484	307.221	-2.08219	0.242883	-8.57282	1.00983e-17	5.97563e-16	diseaseresistance-likeprotein/LRRdomain-containingprotein[Arabidopsisthaliana]	NP_181039	0
MDP0000131990	408	913	734	14	8	2	3910	300.181	-5.51892	0.3484	-15.8408	1.62767e-56	8.42524e-54	DiseaseresistanceRPP8-likeprotein[Medicagotruncatula]	AET01767	9e-146
MDP0000137959	32	110	28	0	0	0	5373	23.3949	-3.68766	0.596751	-6.17956	6.42797e-10	1.60449e-08	DiseaseresistanceRPP8-likeprotein[Medicagotruncatula]	AES65375	8e-176
MDP0000252513	115	136	96	31	9	12	32683	59.9563	-2.14057	0.422462	-5.0669	4.04337e-07	6.33452e-06	PREDICTED:TMVresistanceproteinN-like[Malusdomestica]	XP_008343279	0
MDP0000234613	8	44	33	2	0	0	28532	12.2786	-2.34465	0.614906	-3.81302	0.00013728	0.00120917	PREDICTED:TMVresistanceproteinN-like[Pyrusxbretschneideri]	XP_009343647	0
MDP0000299783	28	50	40	2	0	2	44783	17.7985	-2.77169	0.585353	-4.73508	2.18974e-06	2.97647e-05	PREDICTED:putativediseaseresistanceproteinRGA1[Malusdomestica]	XP_008387714	0
MDP0000165280	54	28	32	0	0	0	11934	17.4081	-3.30005	0.605922	-5.44633	5.14191e-08	9.49198e-07	PREDICTED:putativediseaseresistanceproteinRGA1isoformX2[Pyrusxbretschneideri]	XP_009354817	0
MDP0000274330	53	124	198	9	0	6	38254	57.6626	-3.37372	0.507638	-6.64593	3.0131e-11	8.95109e-10	PREDICTED:putativediseaseresistanceproteinRGA3[Malusdomestica]	XP_006371429	1e-177
MDP0000147944	42	39	58	3	0	4	7757	22.0759	-2.68366	0.568959	-4.71678	2.39607e-06	3.22953e-05	PREDICTED:putativediseaseresistanceproteinRGA3[Malusdomestica]	XP_008359060	0
MDP0000166759	4120	4978	6968	622	513	599	12289	2706.81	-2.83821	0.193405	-14.6749	9.33157e-49	3.49049e-46	PREDICTED:putativediseaseresistanceproteinRGA3[Malusdomestica]	XP_008375181	0
MDP0000266073	208	212	261	47	26	30	36195	120.003	-2.2692	0.323532	-7.01385	2.31854e-12	7.80641e-11	PREDICTED:putativediseaseresistanceproteinRGA4[Malusdomestica]	XP_008376079	0
MDP0000180250	521	920	1090	132	142	135	15548	446.843	-2.19303	0.252751	-8.67664	4.07642e-18	2.49577e-16	PREDICTED:putativediseaseresistanceRPP13-likeprotein1[Malusdomestica]_x0001_ref|XP_008339184.1|PREDICTED:putativediseaseresistanceRPP13-likeprotein1[Malusdomestica]	XP_008339183	0
MDP0000193109	34	76	86	0	0	0	18654	28.5238	-4.09966	0.582552	-7.03741	1.95845e-12	6.66408e-11	putativediseaseresistancegeneNBS-LRRfamilyprotein[Populustrichocarpa]	XP_002321815	3e-63
MDP0000309995	77	144	101	15	8	16	47445	53.4936	-2.33939	0.424609	-5.50951	3.5983e-08	6.84212e-07	putativediseaseresistancegeneNBS-LRRfamilyprotein[Populustrichocarpa]	XP_002318909	7e-92

## Sheet: Other receptor genes
id	b9_rep1	b9_rep2	b9_rep3	g935_rep1	g935_rep2	g935_rep3	id	baseMean	log2FoldChange	lfcSE	stat	pvalue	padj	description	genbank	evalue	description (NR)	genbank	evalue
MDP0000303194	10	6	6	349	282	465	45671	204.512	5.35183	0.355572	15.0513	3.38349e-51	1.3871e-48	predictedprotein[Populustrichocarpa]	XP_002304959	7e-150	PREDICTED:cysteine-richreceptor-likeproteinkinase10,partial[Malusdomestica]	XP_008338742	0
MDP0000308333	16	0	8	102	86	82	46999	53.3259	2.84826	0.511582	5.56755	2.58343e-08	5.02611e-07	Serine/threonineproteinkinase[Medicagotruncatula]	AET02789	8e-95	PREDICTED:cysteine-richreceptor-likeproteinkinase10[Malusdomestica]	XP_008383133	0
MDP0000871736	54	54	42	6	3	7	92365	25.0996	-2.20167	0.527226	-4.17594	2.96756e-05	0.000310289	PREDICTED:G-typelectinS-receptor-likeserine/threonine-proteinkinaseAt1g61370-like[Solanumlycopersicum]	XP_004234263	1e-38	PREDICTED:cysteine-richreceptor-likeproteinkinase10[Malusdomestica]	XP_008354583	4e-99
MDP0000195855	636	619	387	48	43	44	19310	267.549	-3.12449	0.271535	-11.5067	1.22003e-30	1.83884e-28	predictedprotein[Populustrichocarpa]	XP_002304959	3e-142	PREDICTED:cysteine-richreceptor-likeproteinkinase10[Malusdomestica]	XP_008371138	0
MDP0000273617	14	58	34	0	0	0	38095	14.8613	-3.02412	0.611935	-4.94191	7.73622e-07	1.1438e-05	hypotheticalproteinPOPTR_0004s02340g[Populustrichocarpa]	XP_002304952	4e-104	PREDICTED:cysteine-richreceptor-likeproteinkinase10[Malusdomestica]_x0001_ref|XP_008355944.1|PREDICTED:cysteine-richreceptor-likeproteinkinase10[Malusdomestica]	XP_008355943	0
MDP0000126952	0	4	1	38	22	20	2642	14.9837	2.52607	0.598124	4.22332	2.40733e-05	0.000257867	hypotheticalproteinPOPTR_0019s14280g[Populustrichocarpa]	XP_006371651	7e-100	PREDICTED:cysteine-richreceptor-likeproteinkinase10[Pyrusxbretschneideri]	XP_009353359	0
MDP0000199799	0	2	2	72	37	42	20285	27.4953	3.66231	0.554316	6.60689	3.92478e-11	1.14667e-09	predictedprotein[Populustrichocarpa]	XP_002316612	3e-121	PREDICTED:cysteine-richreceptor-likeproteinkinase10isoformX2[Malusdomestica]	XP_008371130	0
MDP0000275386	2	0	0	44	14	6	38505	11.29	2.21816	0.617154	3.59417	0.000325423	0.00255693	hypotheticalproteinPOPTR_0001s28330g[Populustrichocarpa]	XP_002298473	2e-97	PREDICTED:cysteine-richreceptor-likeproteinkinase2[Pyrusxbretschneideri]	XP_009341862	1e-166
MDP0000450324	192	100	82	11	2	2	61609	59.513	-3.4796	0.494869	-7.03135	2.04538e-12	6.93684e-11	predictedprotein[Populustrichocarpa]	XP_002304959	2e-59	PREDICTED:cysteine-richreceptor-likeproteinkinase29[Malusdomestica]	XP_008355945	4e-109
MDP0000310781	151	330	257	4	4	0	47645	107.719	-5.05657	0.444257	-11.3821	5.13659e-30	7.39395e-28	Cysteine-richreceptor-likeproteinkinase,partial[Medicagotruncatula]	AES85149	4e-63	PREDICTED:cysteine-richreceptor-likeproteinkinase29[Malusdomestica]	XP_008347602	2e-166
MDP0000314000	12	14	2	300	322	234	48454	162.609	4.72397	0.369102	12.7985	1.67071e-37	3.90939e-35	hypotheticalproteinPOPTR_0011s03270g[Populustrichocarpa]	XP_002316621	2e-156	PREDICTED:cysteine-richreceptor-likeproteinkinase29[Pyrusxbretschneideri]_x0001_ref|XP_009349609.1|PREDICTED:cysteine-richreceptor-likeproteinkinase29[Pyrusxbretschneideri]	XP_009349608	0
MDP0000188922	2	0	6	70	84	108	17659	50.1474	4.00835	0.507061	7.90507	2.67789e-15	1.24301e-13	Cysteine-richreceptor-likeproteinkinase[Medicagotruncatula]	AES98412	2e-67	PREDICTED:cysteine-richreceptor-likeproteinkinase29[Pyrusxbretschneideri]_x0001_ref|XP_009349609.1|PREDICTED:cysteine-richreceptor-likeproteinkinase29[Pyrusxbretschneideri]	XP_009349608	2e-137
MDP0000942994	32	41	32	178	120	150	94897	96.6417	2.21891	0.325452	6.81793	9.23646e-12	2.91096e-10	predictedprotein[Populustrichocarpa]	XP_002304959	0	PREDICTED:cysteine-richreceptor-likeproteinkinase29[Pyrusxbretschneideri]_x0001_ref|XP_009349609.1|PREDICTED:cysteine-richreceptor-likeproteinkinase29[Pyrusxbretschneideri]	XP_009349608	0
MDP0000291837	0	0	0	29	25	19	42717	13.3612	3.08818	0.611845	5.04733	4.48027e-07	6.94679e-06	hypotheticalproteinPOPTR_0001s35060g[Populustrichocarpa]	XP_002300041	5e-28	PREDICTED:cysteine-richreceptor-likeproteinkinase42[Malusdomestica]	XP_008341436	2e-51
MDP0000285347	10	19	21	99	73	92	41076	55.4103	2.36172	0.414051	5.70393	1.17075e-08	2.40462e-07	Cysteine-richreceptor-likeproteinkinase,partial[Medicagotruncatula]	AES85149	1e-59	PREDICTED:cysteine-richrepeatsecretoryprotein38-like[Malusdomestica]	XP_008370332	0
MDP0000424234	28	13	14	85	117	73	59389	60.0319	2.22548	0.440604	5.05097	4.39565e-07	6.82592e-06	Cysteine-richreceptor-likeproteinkinase[Medicagotruncatula]	AES85101	3e-48	PREDICTED:cysteine-richrepeatsecretoryprotein38-like[Malusdomestica]	XP_008370332	2e-132
MDP0000147556	8	24	8	176	80	130	7666	74.3381	3.12665	0.413452	7.5623	3.95989e-14	1.62992e-12	hypotheticalproteinPOPTR_0018s11990g[Populustrichocarpa]	XP_002324558	0	PREDICTED:putativecysteine-richreceptor-likeproteinkinase16[Malusdomestica]	XP_008358883	0
MDP0000199998	2	4	6	79	18	47	20340	26.7406	2.71933	0.548136	4.96105	7.01143e-07	1.04722e-05	scabresistancefamilyprotein[Populustrichocarpa]	XP_002315858	1e-57	PREDICTED:leucine-richrepeatreceptor-likeproteinkinasePXL1[Malusdomestica]	XP_008339523	0
MDP0000290200	24	32	32	0	0	0	42297	12.9528	-2.91348	0.61326	-4.75081	2.02603e-06	2.77381e-05	Leucine-richrepeatreceptorproteinkinaseEXSprecursor[Populustrichocarpa]	XP_002318234	3e-84	PREDICTED:leucine-richrepeatreceptorproteinkinaseEXS-like[Malusdomestica]	XP_008377334	4e-107
MDP0000221093	32	92	50	6	0	0	25333	25.5173	-2.92104	0.577188	-5.06081	4.17469e-07	6.52033e-06	Leucine-richrepeatreceptorproteinkinaseEXSprecursor[Populustrichocarpa]	XP_002318234	4e-51	PREDICTED:leucine-richrepeatreceptorproteinkinaseEXS-like[Malusdomestica]	XP_008377334	4e-63
MDP0000160570	0	8	1	172	89	96	10808	64.812	4.43351	0.483693	9.16596	4.91087e-20	3.58735e-18	hypotheticalproteinPOPTR_0001s39360g[Populustrichocarpa]	XP_006370080	5e-136	PREDICTED:LOWQUALITYPROTEIN:probableleucine-richrepeatreceptor-likeserine/threonine-proteinkinaseAt3g14840[Malusdomestica]	XP_008390667	0
MDP0000313167	20	4	2	64	67	75	48261	42.2921	2.43755	0.525862	4.63535	3.56336e-06	4.63973e-05	hypotheticalproteinPOPTR_0001s39360g[Populustrichocarpa]	XP_006370080	0	PREDICTED:LOWQUALITYPROTEIN:probableleucine-richrepeatreceptor-likeserine/threonine-proteinkinaseAt3g14840[Pyrusxbretschneideri]	XP_009376743	0
MDP0000298843	0	0	2	38	18	16	44570	13.0488	2.62782	0.609891	4.30868	1.64231e-05	0.000183756	probableLRRreceptor-likeserine/threonine-proteinkinase[Arabidopsisthaliana]	NP_175600	9e-37	PREDICTED:LOWQUALITYPROTEIN:probableLRRreceptor-likeserine/threonine-proteinkinaseAt1g05700[Malusdomestica]	XP_008380869	5e-117
MDP0000582161	2	10	2	334	142	162	73107	114.444	4.92756	0.42515	11.5902	4.62223e-31	7.17776e-29	hypotheticalproteinPOPTR_0001s39360g[Populustrichocarpa]	XP_006370080	5e-163	PREDICTED:LOWQUALITYPROTEIN:probableLRRreceptor-likeserine/threonine-proteinkinaseAt1g53430[Malusdomestica]	XP_008358128	0
MDP0000280824	2	2	6	135	83	103	39899	59.4297	4.25055	0.466105	9.11931	7.56051e-20	5.43392e-18	hypotheticalproteinPOPTR_0001s39320g,partial[Populustrichocarpa]	XP_006370076	1e-148	PREDICTED:LOWQUALITYPROTEIN:probableLRRreceptor-likeserine/threonine-proteinkinaseAt1g53430[Malusdomestica]	XP_008358128	0
MDP0000139148	195	337	294	0	2	0	5684	120.585	-5.97787	0.477859	-12.5097	6.60858e-36	1.39365e-33	kinasefamilyprotein[Populustrichocarpa]	XP_006377964	2e-76	PREDICTED:LOWQUALITYPROTEIN:probableLRRreceptor-likeserine/threonine-proteinkinaseAt4g26540[Malusdomestica]	XP_008350408	1e-130
MDP0000143284	38	58	53	0	0	0	6647	21.7887	-3.75829	0.592156	-6.34679	2.19855e-10	5.82548e-09	PREDICTED:probableLRRreceptor-likeserine/threonine-proteinkinaseAt3g47570-like[Solanumlycopersicum]	XP_004249819	2e-110	PREDICTED:LRRreceptor-likeserine/threonine-proteinkinaseEFR,partial[Malusdomestica]	XP_008357326	0
MDP0000723491	0	0	0	28	18	14	85346	10.7953	2.7221	0.616777	4.41342	1.01748e-05	0.000119207	hypotheticalproteinPOPTR_0011s14420g[Populustrichocarpa]	XP_002317008	1e-50	PREDICTED:LRRreceptor-likeserine/threonine-proteinkinaseEFR[Malusdomestica]	XP_008352360	1e-121
MDP0000171232	98	172	212	12	2	6	13368	74.1656	-3.62077	0.444413	-8.14731	3.72124e-16	1.92039e-14	hypotheticalproteinPOPTR_0011s14420g[Populustrichocarpa]	XP_002317008	2e-104	PREDICTED:LRRreceptor-likeserine/threonine-proteinkinaseEFR[Malusdomestica]	XP_008364210	0
MDP0000233713	115	101	151	4	2	0	28339	56.2104	-4.27453	0.499326	-8.56061	1.12272e-17	6.61306e-16	hypotheticalproteinPOPTR_0010s23530g[Populustrichocarpa]	XP_002315328	9e-28	PREDICTED:LRRreceptor-likeserine/threonine-proteinkinaseEFR[Malusdomestica]	XP_008369387	7e-111
MDP0000181323	0	0	0	17	6	17	15799	7.11323	2.03436	0.613299	3.31707	0.000909656	0.00618038	predictedprotein[Populustrichocarpa]	XP_002333753	0	PREDICTED:LRRreceptor-likeserine/threonine-proteinkinaseERL1[Pyrusxbretschneideri]	XP_009355165	0
MDP0000315182	4	2	0	108	39	60	48790	37.2801	3.80056	0.532556	7.13645	9.57716e-13	3.37075e-11	hypotheticalproteinPOPTR_0011s14420g[Populustrichocarpa]	XP_002317008	3e-29	PREDICTED:LRRreceptor-likeserine/threonine-proteinkinaseERL2[Malusdomestica]_x0001_ref|XP_008360148.1|PREDICTED:LRRreceptor-likeserine/threonine-proteinkinaseERL2[Malusdomestica]	XP_008355519	6e-82
MDP0000261823	2	5	5	121	22	76	35069	39.5696	3.2976	0.524455	6.28766	3.22295e-10	8.36252e-09	hypotheticalproteinPOPTR_0011s14420g[Populustrichocarpa]	XP_002317008	3e-29	PREDICTED:LRRreceptor-likeserine/threonine-proteinkinaseERL2[Malusdomestica]_x0001_ref|XP_008360148.1|PREDICTED:LRRreceptor-likeserine/threonine-proteinkinaseERL2[Malusdomestica]	XP_008355519	6e-82
MDP0000632342	0	2	2	91	96	100	77475	53.7533	4.74707	0.503989	9.41899	4.5546e-21	3.65831e-19	PREDICTED:probableLRRreceptor-likeserine/threonine-proteinkinaseAt3g47570-like[Solanumlycopersicum]	XP_004241087	6e-170	PREDICTED:LRRreceptor-likeserine/threonine-proteinkinaseFLS2[Malusdomestica]	XP_008347286	0
MDP0000402183	0	2	0	36	8	29	57350	13.0108	2.61087	0.612233	4.26451	2.0034e-05	0.000218854	PREDICTED:probableLRRreceptor-likeserine/threonine-proteinkinaseAt3g47570-like[Solanumlycopersicum]	XP_004241087	7e-118	PREDICTED:LRRreceptor-likeserine/threonine-proteinkinaseFLS2[Malusdomestica]	XP_008364201	0
MDP0000490329	197	169	359	34	33	50	65154	131.286	-2.11565	0.36445	-5.80504	6.4349e-09	1.37628e-07	hypotheticalproteinPOPTR_0015s05940g[Populustrichocarpa]	XP_002322196	5e-173	PREDICTED:LRRreceptor-likeserine/threonine-proteinkinaseFLS2[Malusdomestica]	XP_008353997	0
MDP0000673938	343	543	827	55	86	35	81078	286.732	-2.69915	0.336568	-8.01963	1.06061e-15	5.19113e-14	predictedprotein[Populustrichocarpa]	XP_002333753	5e-167	PREDICTED:LRRreceptor-likeserine/threonine-proteinkinaseFLS2[Malusdomestica]	XP_008353997	0
MDP0000205356	245	257	472	17	34	16	21643	159.001	-3.16274	0.373895	-8.4589	2.69922e-17	1.53477e-15	hypotheticalproteinPOPTR_0001s03540g[Populustrichocarpa]	XP_006368502	4e-176	PREDICTED:LRRreceptor-likeserine/threonine-proteinkinaseFLS2[Malusdomestica]	XP_008353997	0
MDP0000255961	23	28	42	208	227	248	33559	140.665	2.95394	0.326811	9.03867	1.58593e-19	1.10423e-17	leucine-richrepeatfamilyprotein[Populustrichocarpa]	XP_002325559	2e-169	PREDICTED:LRRreceptor-likeserine/threonine-proteinkinaseGSO2[Malusdomestica]	XP_008393829	0
MDP0000776813	0	6	0	28	23	24	88991	14.472	2.24354	0.607725	3.6917	0.000222758	0.00183909	PREDICTED:probableLRRreceptor-likeserine/threonine-proteinkinaseAt3g47570-like[Solanumlycopersicum]	XP_004241087	4e-97	PREDICTED:LRRreceptor-likeserine/threonine-proteinkinaseGSO2[Malusdomestica]	XP_008355308	0
MDP0000631471	66	57	76	4	6	10	77398	33.6395	-2.34644	0.502595	-4.66865	3.03193e-06	4.00751e-05	hypotheticalproteinPOPTR_0003s196202g,partial[Populustrichocarpa]	XP_002303927	1e-53	PREDICTED:LRRreceptor-likeserine/threonine-proteinkinaseGSO2[Malusdomestica]	XP_008339506	4e-157
MDP0000287697	0	0	0	30	6	17	41686	9.14937	2.36316	0.617422	3.82746	0.00012947	0.00114787	predictedprotein[Populustrichocarpa]	XP_002329688	6e-119	PREDICTED:LRRreceptor-likeserine/threonine-proteinkinaseGSO2[Pyrusxbretschneideri]	XP_009365382	0
MDP0000192349	0	1	0	22	12	9	18495	7.78135	2.08828	0.617337	3.38273	0.00071769	0.00506445	diseaseresistance-likeprotein/LRRdomain-containingprotein[Arabidopsisthaliana]	NP_181039	7e-125	PREDICTED:LRRreceptor-likeserine/threonine-proteinkinaseGSO2[Pyrusxbretschneideri]	XP_009365382	0
MDP0000622154	45	86	91	0	2	0	76578	32.7901	-3.94355	0.558246	-7.06418	1.61565e-12	5.53066e-11	hypotheticalproteinPOPTR_0014s18490g[Populustrichocarpa]	XP_002321306	0	PREDICTED:LRRreceptor-likeserine/threonine-proteinkinaseGSO2[Pyrusxbretschneideri]	XP_009344388	0
MDP0000298976	33	18	12	239	222	365	44598	162.144	3.62929	0.358181	10.1326	3.96089e-24	3.94894e-22	predictedprotein[Populustrichocarpa]	XP_002333753	0	PREDICTED:LRRreceptor-likeserine/threonine-proteinkinaseGSO2isoformX1[Pyrusxbretschneideri]	XP_009340354	0
MDP0000202197	20	16	14	47	94	69	20903	47.5492	2.01686	0.458212	4.40158	1.07464e-05	0.000125017	Receptor-likekinase[Medicagotruncatula]	AES99895	4e-132	PREDICTED:LRRreceptor-likeserine/threonine-proteinkinaseGSO2isoformX1[Pyrusxbretschneideri]	XP_009340354	0
MDP0000486143	4	4	18	151	116	174	64752	84.6443	3.68953	0.437041	8.44208	3.11732e-17	1.75933e-15	HAESA-like2[Arabidopsisthaliana]	NP_201372	2e-150	PREDICTED:LRRreceptor-likeserine/threonine-proteinkinaseHSL2[Malusdomestica]	XP_008365583	0
MDP0000213589	0	0	0	14	24	6	23552	8.3626	2.19067	0.61581	3.55738	0.000374575	0.00289475	predictedprotein[Populustrichocarpa]	XP_002332072	6e-113	PREDICTED:LOWQUALITYPROTEIN:LRRreceptor-likeserine/threonine-proteinkinaseGSO1[Malusdomestica]	XP_008362740	0
MDP0000270450	48	49	81	0	0	2	37307	27.0584	-3.63813	0.572255	-6.35753	2.05028e-10	5.44668e-09	hypotheticalproteinPOPTR_0014s18490g[Populustrichocarpa]	XP_002321306	2e-126	PREDICTED:LOWQUALITYPROTEIN:LRRreceptor-likeserine/threonine-proteinkinaseGSO1[Malusdomestica]	XP_008355531	0
MDP0000267956	0	4	2	76	108	70	36652	48.5472	4.28108	0.510705	8.3827	5.17262e-17	2.86563e-15	PREDICTED:probableleucine-richrepeatreceptor-likeproteinkinaseAt2g28990-like[Solanumlycopersicum]	XP_004238963	1e-24	PREDICTED:putativeleucine-richrepeatreceptor-likeserine/threonine-proteinkinaseAt2g14440[Pyrusxbretschneideri]	XP_009356250	5e-30
MDP0000298394	2	2	0	33	4	28	44455	11.8429	2.11533	0.614517	3.44226	0.000576868	0.00419135	leucine-richrepeatfamilyprotein[Populustrichocarpa]	XP_002323623	3e-144	PREDICTED:probableleucine-richrepeatreceptor-likeproteinkinaseAt1g35710,partial[Malusdomestica]	XP_008375614	0
MDP0000161424	147	338	200	11	18	32	11017	109.21	-2.75457	0.385457	-7.14625	8.91817e-13	3.14963e-11	PREDICTED:LRRreceptor-likeserine/threonine-proteinkinaseGSO2-like[Solanumlycopersicum]	XP_004239368	8e-55	PREDICTED:probableleucine-richrepeatreceptor-likeproteinkinaseAt1g35710[Malusdomestica]	XP_008370805	0
MDP0000298722	156	180	134	2	6	8	44538	72.2288	-3.81342	0.435849	-8.7494	2.14497e-18	1.35036e-16	hypotheticalproteinPOPTR_0002s26010g[Populustrichocarpa]	XP_006386916	1e-126	PREDICTED:probableleucine-richrepeatreceptor-likeproteinkinaseAt1g35710[Pyrusxbretschneideri]	XP_009336150	0
MDP0000306288	97	141	180	610	491	632	46487	379.023	2.2712	0.23882	9.51008	1.90517e-21	1.56209e-19	leucine-richrepeattransmembraneproteinkinase[Populustrichocarpa]	XP_002323702	0	PREDICTED:probableleucine-richrepeatreceptor-likeproteinkinaseAt5g49770[Malusdomestica]	XP_008370579	0
MDP0000210446	0	6	2	14	36	19	22787	14.3853	2.04373	0.60534	3.37616	0.000735046	0.00517055	hypotheticalproteinPOPTR_0012s01080g[Populustrichocarpa]	XP_002318355	3e-37	PREDICTED:probableleucine-richrepeatreceptor-likeproteinkinaseAt5g63930[Prunusmume]	XP_008218773	7e-79
MDP0000197297	20	32	22	177	150	190	19672	105.629	2.88921	0.331861	8.70609	3.14542e-18	1.94435e-16	hypotheticalproteinPOPTR_0001s31610g[Populustrichocarpa]	XP_002300205	0	PREDICTED:probableLRRreceptor-likeserine/threonine-proteinkinaseAt1g07650[Malusdomestica]	XP_008366034	0
MDP0000209775	0	0	0	18	24	22	22633	11.991	2.88794	0.61502	4.69568	2.6572e-06	3.54975e-05	hypotheticalproteinPOPTR_0001s03540g[Populustrichocarpa]	XP_006368502	8e-81	PREDICTED:probableLRRreceptor-likeserine/threonine-proteinkinaseAt1g34110[Malusdomestica]	XP_008343845	0
MDP0000199603	0	0	4	32	30	30	20250	17.5697	2.73883	0.596322	4.59287	4.372e-06	5.58711e-05	hypotheticalproteinPOPTR_0016s12810g[Populustrichocarpa]	XP_002323001	5e-79	PREDICTED:probableLRRreceptor-likeserine/threonine-proteinkinaseAt1g34110[Malusdomestica]	XP_008345692	0
MDP0000167949	2	10	2	106	48	51	12590	38.1509	3.21312	0.512073	6.27473	3.50251e-10	9.03756e-09	putativeleucine-richrepeatproteinkinase[Arabidopsisthaliana]	NP_175591	0	PREDICTED:probableLRRreceptor-likeserine/threonine-proteinkinaseAt1g51880[Malusdomestica]	XP_008380873	0
MDP0000388640	51	10	12	2	0	1	56131	12.0453	-2.09112	0.616001	-3.39467	0.00068711	0.00487754	Leucine-richrepeatproteinkinasefamilyprotein[Arabidopsisthaliana]	NP_180462	4e-58	PREDICTED:probableLRRreceptor-likeserine/threonine-proteinkinaseAt1g51880[Malusdomestica]	XP_008358079	2e-123
MDP0000171300	0	6	0	242	128	233	13385	109.271	5.55428	0.457535	12.1396	6.51558e-34	1.23663e-31	hypotheticalproteinPOPTR_0001s39320g,partial[Populustrichocarpa]	XP_006370076	8e-135	PREDICTED:probableLRRreceptor-likeserine/threonine-proteinkinaseAt1g53420[Malusdomestica]	XP_008381108	0
MDP0000122834	2	0	8	111	21	91	1614	40.4507	3.22472	0.553228	5.82891	5.57905e-09	1.19924e-07	hypotheticalproteinPOPTR_0001s39320g,partial[Populustrichocarpa]	XP_006370076	2e-113	PREDICTED:probableLRRreceptor-likeserine/threonine-proteinkinaseAt1g53420[Malusdomestica]	XP_008381108	0
MDP0000838290	2	4	2	120	56	110	91154	52.345	4.24551	0.486771	8.72178	2.73856e-18	1.70727e-16	receptor-likeproteinkinase[Populustrichocarpa]	XP_002316847	3e-53	PREDICTED:probableLRRreceptor-likeserine/threonine-proteinkinaseAt1g53440[Malusdomestica]	XP_008381107	8e-102
MDP0000263999	187	271	264	63	32	32	35649	128.515	-2.06479	0.314806	-6.55894	5.41907e-11	1.55227e-09	Receptor-likeserine/threoninekinase[Medicagotruncatula]	AES66513	4e-179	PREDICTED:probableLRRreceptor-likeserine/threonine-proteinkinaseAt1g53440[Malusdomestica]	XP_008381103	0
MDP0000264751	8	1	2	35	28	42	35832	21.005	2.32415	0.572578	4.05909	4.92634e-05	0.000488771	hypotheticalproteinPOPTR_0001s11460g,partial[Populustrichocarpa]	XP_002297945	3e-106	PREDICTED:probableLRRreceptor-likeserine/threonine-proteinkinaseAt1g56130,partial[Malusdomestica]	XP_008361649	1e-160
MDP0000148123	167	161	177	7	10	14	7798	81.1281	-3.25355	0.39859	-8.16264	3.2778e-16	1.70356e-14	hypotheticalproteinPOPTR_0001s11460g,partial[Populustrichocarpa]	XP_002297945	2e-82	PREDICTED:probableLRRreceptor-likeserine/threonine-proteinkinaseAt1g56130[Malusdomestica]	XP_008350684	8e-177
MDP0000118858	31	70	76	8	0	11	619	29.0359	-2.08212	0.554498	-3.75496	0.000173372	0.00148353	hypotheticalproteinPOPTR_0001s11460g,partial[Populustrichocarpa]	XP_002297945	7e-51	PREDICTED:probableLRRreceptor-likeserine/threonine-proteinkinaseAt1g56140[Pyrusxbretschneideri]	XP_009341206	6e-95
MDP0000152433	247	240	314	46	24	30	8861	137.632	-2.53701	0.318493	-7.96566	1.64343e-15	7.84149e-14	predictedprotein[Populustrichocarpa]	XP_002326166	3e-85	PREDICTED:probableLRRreceptor-likeserine/threonine-proteinkinaseAt1g67720[Malusdomestica]	XP_008387638	2e-135
MDP0000211660	60	88	94	1295	1259	969	23055	684.806	4.05656	0.216564	18.7315	2.74139e-78	2.65061e-75	hypotheticalproteinPOPTR_0017s04200g[Populustrichocarpa]	XP_002323918	2e-129	PREDICTED:probableLRRreceptor-likeserine/threonine-proteinkinaseAt2g28960isoformX1[Malusdomestica]	XP_008370764	0
MDP0000386073	0	0	0	131	122	156	55894	75.4278	5.88667	0.521039	11.2979	1.34332e-29	1.87571e-27	hypotheticalproteinPOPTR_0011s07140g,partial[Populustrichocarpa]	XP_002317405	0	PREDICTED:probableLRRreceptor-likeserine/threonine-proteinkinaseAt3g47570[Malusdomestica]	XP_008386359	0
MDP0000605791	0	3	4	142	107	92	75154	62.9891	4.6381	0.476777	9.72803	2.28981e-22	2.02312e-20	hypotheticalproteinPOPTR_0011s07140g,partial[Populustrichocarpa]	XP_002317405	1e-109	PREDICTED:probableLRRreceptor-likeserine/threonine-proteinkinaseAt3g47570[Malusdomestica]	XP_008364202	0
MDP0000375264	6	0	2	125	111	145	54980	71.4152	4.63114	0.470455	9.84397	7.27786e-23	6.70781e-21	hypotheticalproteinPOPTR_0011s07140g,partial[Populustrichocarpa]	XP_002317405	0	PREDICTED:probableLRRreceptor-likeserine/threonine-proteinkinaseAt3g47570[Malusdomestica]	XP_008386359	0
MDP0000166396	0	9	3	178	78	113	12220	67.0663	4.24164	0.470958	9.0064	2.12926e-19	1.46266e-17	PREDICTED:probableLRRreceptor-likeserine/threonine-proteinkinaseAt3g47570-like[Solanumlycopersicum]	XP_004240619	3e-40	PREDICTED:probableLRRreceptor-likeserine/threonine-proteinkinaseAt3g47570[Malusdomestica]	XP_008364895	1e-104
MDP0000710039	0	0	0	48	34	28	84220	19.9173	3.76638	0.595265	6.32724	2.49582e-10	6.57572e-09	hypotheticalproteinPOPTR_0011s07140g,partial[Populustrichocarpa]	XP_002317405	6e-117	PREDICTED:probableLRRreceptor-likeserine/threonine-proteinkinaseAt3g47570[Malusdomestica]	XP_008356278	0
MDP0000396530	12	40	2	252	158	203	56835	118.055	3.33129	0.430462	7.73885	1.00319e-14	4.40894e-13	hypotheticalproteinPOPTR_0005s15520g[Populustrichocarpa]	XP_006383439	0	PREDICTED:probableLRRreceptor-likeserine/threonine-proteinkinaseAt3g47570[Malusdomestica]	XP_008369395	0
MDP0000691793	0	0	4	44	20	40	82632	19.2237	2.86332	0.592728	4.83074	1.36028e-06	1.92296e-05	Receptorkinase-likeprotein[Medicagotruncatula]	AES79453	0	PREDICTED:probableLRRreceptor-likeserine/threonine-proteinkinaseAt3g47570[Malusdomestica]	XP_008377050	0
MDP0000265208	4	0	0	36	34	30	35969	19.0737	2.84488	0.591839	4.80684	1.53337e-06	2.15155e-05	PREDICTED:probableLRRreceptor-likeserine/threonine-proteinkinaseAt3g47570-like[Solanumlycopersicum]	XP_004249819	6e-157	PREDICTED:probableLRRreceptor-likeserine/threonine-proteinkinaseAt3g47570[Malusdomestica]	XP_008370158	0
MDP0000752463	0	0	0	18	10	24	87867	9.42389	2.47683	0.617782	4.00924	6.09156e-05	0.000588265	hypotheticalproteinPOPTR_0016s02970g[Populustrichocarpa]	XP_002323215	4e-65	PREDICTED:probableLRRreceptor-likeserine/threonine-proteinkinaseAt3g47570[Malusdomestica]	XP_008364847	2e-101
MDP0000220738	0	0	6	29	52	17	25256	19.5964	2.43343	0.603259	4.0338	5.48825e-05	0.000536421	hypotheticalproteinPOPTR_0011s07140g,partial[Populustrichocarpa]	XP_002317405	1e-08	PREDICTED:probableLRRreceptor-likeserine/threonine-proteinkinaseAt3g47570[Malusdomestica]	XP_008364897	2e-24
MDP0000755342	22	39	60	226	158	189	88146	121.929	2.32817	0.343219	6.78332	1.17445e-11	3.6698e-10	hypotheticalproteinPOPTR_0011s07140g,partial[Populustrichocarpa]	XP_002317405	9e-154	PREDICTED:probableLRRreceptor-likeserine/threonine-proteinkinaseAt3g47570[Malusdomestica]	XP_008347377	0
MDP0000263496	0	0	0	14	16	14	35517	8.1822	2.2837	0.616993	3.70134	0.000214467	0.0017778	PREDICTED:probableLRRreceptor-likeserine/threonine-proteinkinaseAt3g47570-like[Solanumlycopersicum]	XP_004249819	5e-76	PREDICTED:probableLRRreceptor-likeserine/threonine-proteinkinaseAt3g47570[Malusdomestica]	XP_008345546	0
MDP0000527757	3	0	2	38	18	14	68419	13.169	2.20276	0.605957	3.63518	0.000277783	0.00223119	hypotheticalproteinPOPTR_0672s00200g[Populustrichocarpa]	XP_006387689	1e-166	PREDICTED:probableLRRreceptor-likeserine/threonine-proteinkinaseAt3g47570[Malusdomestica]	XP_008361676	0
MDP0000547044	10	35	11	141	52	74	70040	54.6371	2.16479	0.453119	4.77754	1.77449e-06	2.46299e-05	Receptorkinase-likeprotein[Medicagotruncatula]	AES79453	0	PREDICTED:probableLRRreceptor-likeserine/threonine-proteinkinaseAt3g47570[Malusdomestica]	XP_008390712	0
MDP0000426363	2	10	12	38	27	61	59543	26.5226	2.00877	0.540059	3.71953	0.00019959	0.00166988	predictedprotein[Populustrichocarpa]	XP_002331306	0	PREDICTED:probableLRRreceptor-likeserine/threonine-proteinkinaseAt3g47570[Malusdomestica]	XP_008359334	0
MDP0000852553	10	56	33	0	2	2	91665	14.5904	-2.2617	0.606098	-3.73158	0.000190281	0.00160378	hypotheticalproteinPOPTR_0011s14420g[Populustrichocarpa]	XP_002317008	5e-79	PREDICTED:probableLRRreceptor-likeserine/threonine-proteinkinaseAt3g47570[Malusdomestica]	XP_008371720	0
MDP0000196198	309	440	280	55	30	63	19404	176.417	-2.33627	0.289411	-8.0725	6.88705e-16	3.43314e-14	Receptorkinase-likeprotein[Medicagotruncatula]	AES79453	4e-119	PREDICTED:probableLRRreceptor-likeserine/threonine-proteinkinaseAt3g47570[Malusdomestica]	XP_008390712	0
MDP0000139902	4	74	71	0	4	0	5863	21.8201	-2.41172	0.610417	-3.95093	7.78473e-05	0.000730104	hypotheticalproteinOsI_00436[OryzasativaIndicaGroup]	EEC69968	3e-59	PREDICTED:probableLRRreceptor-likeserine/threonine-proteinkinaseAt3g47570[Malusdomestica]	XP_008354770	8e-126
MDP0000643303	344	394	434	53	62	42	78411	202.943	-2.43848	0.280083	-8.70625	3.14085e-18	1.94388e-16	Receptorkinase-likeprotein[Medicagotruncatula]	AES79453	0	PREDICTED:probableLRRreceptor-likeserine/threonine-proteinkinaseAt3g47570[Malusdomestica]	XP_008370076	0
MDP0000223133	60	72	18	2	2	4	25850	23.1966	-2.59087	0.567536	-4.56512	4.99219e-06	6.27637e-05	Receptorkinase-likeprotein[Medicagotruncatula]	AES79453	4e-121	PREDICTED:probableLRRreceptor-likeserine/threonine-proteinkinaseAt3g47570[Malusdomestica]	XP_008388213	0
MDP0000266687	158	275	261	8	4	13	36356	105.693	-3.93722	0.391682	-10.0521	8.99517e-24	8.8306e-22	Receptorkinase-likeprotein[Medicagotruncatula]	AES79453	0	PREDICTED:probableLRRreceptor-likeserine/threonine-proteinkinaseAt3g47570[Malusdomestica]	XP_008388213	0
MDP0000141521	62	102	70	2	0	0	6237	34.2144	-4.11811	0.55151	-7.46696	8.20677e-14	3.27026e-12	hypotheticalproteinPOPTR_0011s14420g[Populustrichocarpa]	XP_002317008	2e-90	PREDICTED:probableLRRreceptor-likeserine/threonine-proteinkinaseAt3g47570[Malusdomestica]	XP_008371720	0
MDP0000792856	68	136	104	0	0	0	89563	44.4428	-4.86392	0.554011	-8.77946	1.64266e-18	1.05487e-16	predictedprotein[Populustrichocarpa]	XP_002331306	0	PREDICTED:probableLRRreceptor-likeserine/threonine-proteinkinaseAt3g47570[Malusdomestica]	XP_008357097	0
MDP0000406870	72	86	54	4	0	2	57804	32.0602	-3.44416	0.53753	-6.40738	1.48044e-10	4.00978e-09	Receptorkinase-likeprotein[Medicagotruncatula]	AES79453	0	PREDICTED:probableLRRreceptor-likeserine/threonine-proteinkinaseAt3g47570[Malusdomestica]_x0001_ref|XP_008385915.1|PREDICTED:probableLRRreceptor-likeserine/threonine-proteinkinaseAt3g47570[Malusdomestica]	XP_008385914	0
MDP0000622017	12	38	10	133	130	186	76567	91.3401	2.90036	0.400147	7.24824	4.22226e-13	1.5555e-11	leucine-richrepeattransmembraneproteinkinase[Populustrichocarpa]	XP_002311067	0	PREDICTED:probableLRRreceptor-likeserine/threonine-proteinkinaseAt3g47570[Pyrusxbretschneideri]	XP_009357702	0
MDP0000914598	10	10	4	77	87	53	93840	43.8139	2.85931	0.473071	6.04415	1.50202e-09	3.54217e-08	PREDICTED:probableLRRreceptor-likeserine/threonine-proteinkinaseAt3g47570-like[Solanumlycopersicum]	XP_004241087	0	PREDICTED:probableLRRreceptor-likeserine/threonine-proteinkinaseAt3g47570[Pyrusxbretschneideri]	XP_009373071	0
MDP0000187467	0	0	0	32	8	20	17281	10.4458	2.60027	0.61759	4.21035	2.54973e-05	0.000271419	Receptorkinase-likeprotein[Medicagotruncatula]	AES79453	5e-106	PREDICTED:probableLRRreceptor-likeserine/threonine-proteinkinaseAt3g47570[Pyrusxbretschneideri]	XP_009338176	0
MDP0000304597	23	25	30	0	2	0	46052	12.0215	-2.34697	0.612266	-3.83326	0.000126458	0.00112467	hypotheticalproteinOsI_35297[OryzasativaIndicaGroup]	EEC67763	4e-114	PREDICTED:probableLRRreceptor-likeserine/threonine-proteinkinaseAt3g47570[Pyrusxbretschneideri]	XP_009344722	0
MDP0000550520	2	0	0	12	27	36	70341	14.6388	2.69887	0.60901	4.43157	9.35476e-06	0.000110534	predictedprotein[Populustrichocarpa]	XP_002331306	2e-125	PREDICTED:probableLRRreceptor-likeserine/threonine-proteinkinaseAt3g47570[Pyrusxbretschneideri]_x0001_ref|XP_009347352.1|PREDICTED:probableLRRreceptor-likeserine/threonine-proteinkinaseAt3g47570[Pyrusxbretschneideri]	XP_009347340	0
MDP0000422023	0	0	0	24	12	22	59192	10.4087	2.66339	0.617203	4.31526	1.59413e-05	0.000178873	hypotheticalproteinPOPTR_0672s00200g[Populustrichocarpa]	XP_006387689	5e-92	PREDICTED:probableLRRreceptor-likeserine/threonine-proteinkinaseAt3g47570[Pyrusxbretschneideri]_x0001_ref|XP_009347352.1|PREDICTED:probableLRRreceptor-likeserine/threonine-proteinkinaseAt3g47570[Pyrusxbretschneideri]	XP_009347340	9e-171
MDP0000527259	5	14	8	259	125	213	68366	110.623	4.23819	0.381757	11.1018	1.22931e-28	1.61943e-26	hypotheticalproteinPOPTR_0011s14420g[Populustrichocarpa]	XP_002317008	0	PREDICTED:probableLRRreceptor-likeserine/threonine-proteinkinaseAt3g47570isoformX1[Pyrusxbretschneideri]	XP_009375059	0
MDP0000563245	2	0	2	44	30	16	71458	16.8409	2.73996	0.593464	4.61689	3.89538e-06	5.03833e-05	hypotheticalproteinPOPTR_0011s07140g,partial[Populustrichocarpa]	XP_002317405	6e-73	PREDICTED:probableLRRreceptor-likeserine/threonine-proteinkinaseAt3g47570isoformX1[Pyrusxbretschneideri]	XP_009375059	5e-134
MDP0000585392	0	2	0	50	46	50	73375	27.1301	3.94721	0.565469	6.98043	2.94285e-12	9.81175e-11	hypotheticalproteinPOPTR_0011s14420g[Populustrichocarpa]	XP_002317008	3e-91	PREDICTED:probableLRRreceptor-likeserine/threonine-proteinkinaseAt3g47570isoformX2[Pyrusxbretschneideri]	XP_009375060	1e-171
MDP0000525183	2	17	2	110	30	82	68211	41.6851	2.80974	0.529565	5.30575	1.12212e-07	1.94991e-06	hypotheticalproteinPOPTR_0011s14420g[Populustrichocarpa]	XP_002317008	0	PREDICTED:probableLRRreceptor-likeserine/threonine-proteinkinaseAt3g47570isoformX2[Pyrusxbretschneideri]	XP_009375060	0
MDP0000616932	0	0	0	22	8	30	76119	10.7558	2.62828	0.617486	4.25643	2.07718e-05	0.000225902	hypotheticalproteinPOPTR_0016s02970g[Populustrichocarpa]	XP_002323215	5e-134	PREDICTED:probableLRRreceptor-likeserine/threonine-proteinkinaseAt3g47570isoformX2[Pyrusxbretschneideri]	XP_009375060	0
MDP0000165082	0	0	2	9	34	22	11889	12.9951	2.47765	0.614065	4.03483	5.46413e-05	0.000534471	PREDICTED:probableLRRreceptor-likeserine/threonine-proteinkinaseAt3g47570-like[Solanumlycopersicum]	XP_004240619	8e-50	PREDICTED:probableLRRreceptor-likeserine/threonine-proteinkinaseAt3g47570isoformX2[Pyrusxbretschneideri]	XP_009375060	8e-120
MDP0000707827	0	5	6	52	18	26	84044	18.3663	2.18111	0.58516	3.72737	0.000193485	0.00162693	hypotheticalproteinPOPTR_0016s02970g[Populustrichocarpa]	XP_002323215	0	PREDICTED:probableLRRreceptor-likeserine/threonine-proteinkinaseAt3g47570isoformX2[Pyrusxbretschneideri]	XP_009375060	0
MDP0000613960	9	37	49	0	0	2	75861	14.1267	-2.4698	0.612305	-4.03362	5.4924e-05	0.000536724	hypotheticalproteinPOPTR_0014s18490g[Populustrichocarpa]	XP_002321306	1e-67	PREDICTED:probableLRRreceptor-likeserine/threonine-proteinkinaseAt4g08850[Malusdomestica]	XP_008337999	0
MDP0000284274	48	84	80	12	2	3	40794	33.7625	-2.58105	0.517237	-4.99007	6.03575e-07	9.11051e-06	hypotheticalproteinPOPTR_0014s18490g[Populustrichocarpa]	XP_002321306	2e-161	PREDICTED:probableLRRreceptor-likeserine/threonine-proteinkinaseAt4g08850[Malusdomestica]	XP_008337999	0
MDP0000416388	40	38	64	0	0	1	58664	21.5237	-3.487	0.588953	-5.92068	3.2061e-09	7.16513e-08	PREDICTED:probableLRRreceptor-likeserine/threonine-proteinkinaseAt4g08850-like[Solanumlycopersicum]	XP_004247501	3e-159	PREDICTED:probableLRRreceptor-likeserine/threonine-proteinkinaseAt4g08850[Malusdomestica]	XP_008345290	0
MDP0000568581	60	102	121	4	0	2	71930	42.527	-3.85244	0.520493	-7.40152	1.3463e-13	5.27051e-12	hypotheticalproteinPOPTR_0002s26010g[Populustrichocarpa]	XP_006386916	0	PREDICTED:probableLRRreceptor-likeserine/threonine-proteinkinaseAt4g08850[Malusdomestica]	XP_008372189	0
MDP0000575742	91	93	118	4	0	6	72606	46.8054	-3.5849	0.498964	-7.18469	6.73575e-13	2.42227e-11	PREDICTED:probableLRRreceptor-likeserine/threonine-proteinkinaseAt4g08850-like[Solanumlycopersicum]	XP_004247501	0	PREDICTED:probableLRRreceptor-likeserine/threonine-proteinkinaseAt4g08850[Pyrusxbretschneideri]	XP_009363708	0
MDP0000574113	0	12	14	56	38	66	72430	32.8233	2.16688	0.543442	3.98732	6.68229e-05	0.000637799	kinasefamilyprotein[Populustrichocarpa]	XP_002299054	8e-83	PREDICTED:probableLRRreceptor-likeserine/threonine-proteinkinaseAt4g26540[Malusdomestica]	XP_008371730	0
MDP0000181688	20	22	19	308	207	225	15894	142.976	3.62986	0.309823	11.7159	1.05644e-31	1.7132e-29	predictedprotein[Populustrichocarpa]	XP_002333753	2e-114	PREDICTED:probableLRRreceptor-likeserine/threonine-proteinkinaseAt4g36180[Malusdomestica]	XP_008360818	0
MDP0000458484	0	0	0	20	10	32	62330	11.2381	2.71524	0.616945	4.4011	1.07704e-05	0.00012524	diseaseresistance-likeprotein/LRRdomain-containingprotein[Arabidopsisthaliana]	NP_181039	1e-77	PREDICTED:probableLRRreceptor-likeserine/threonine-proteinkinaseAt4g36180[Malusdomestica]	XP_008348513	0
MDP0000155577	0	2	4	52	20	24	9624	17.7246	2.60791	0.588367	4.43245	9.31688e-06	0.000110239	diseaseresistance-likeprotein/LRRdomain-containingprotein[Arabidopsisthaliana]	NP_181039	2e-144	PREDICTED:probableLRRreceptor-likeserine/threonine-proteinkinaseAt4g36180[Malusdomestica]	XP_008372148	0
MDP0000221052	90	98	84	550	276	406	25324	260.536	2.35547	0.24671	9.54755	1.32801e-21	1.10837e-19	predictedprotein[Populustrichocarpa]	XP_002333753	0	PREDICTED:probableLRRreceptor-likeserine/threonine-proteinkinaseAt4g36180[Malusdomestica]	XP_008360818	0
MDP0000208609	0	12	22	79	47	82	22386	42.5669	2.17843	0.534347	4.07681	4.56568e-05	0.000456167	hypotheticalproteinPOPTR_0016s12810g[Populustrichocarpa]	XP_002323001	8e-117	PREDICTED:probableLRRreceptor-likeserine/threonine-proteinkinaseAt4g36180[Malusdomestica]	XP_008388855	0
MDP0000159165	466	538	687	110	92	103	10484	307.221	-2.08219	0.242883	-8.57282	1.00983e-17	5.97563e-16	diseaseresistance-likeprotein/LRRdomain-containingprotein[Arabidopsisthaliana]	NP_181039	0	PREDICTED:probableLRRreceptor-likeserine/threonine-proteinkinaseAt4g36180[Malusdomestica]	XP_008375503	0
MDP0000673134	522	484	697	143	77	92	81016	311.236	-2.08709	0.259007	-8.05807	7.75057e-16	3.8449e-14	diseaseresistance-likeprotein/LRRdomain-containingprotein[Arabidopsisthaliana]	NP_181039	0	PREDICTED:probableLRRreceptor-likeserine/threonine-proteinkinaseAt4g36180[Malusdomestica]	XP_008375503	0
MDP0000216225	470	849	1206	32	46	46	24198	395.104	-3.73987	0.305796	-12.2299	2.15144e-34	4.19204e-32	diseaseresistance-likeprotein/LRRdomain-containingprotein[Arabidopsisthaliana]	NP_181039	4e-159	PREDICTED:probableLRRreceptor-likeserine/threonine-proteinkinaseAt4g36180[Malusdomestica]	XP_008383232	0
MDP0000380605	12	4	24	138	57	130	55444	64.2099	2.65474	0.46993	5.64922	1.61177e-08	3.23522e-07	PREDICTED:LRRreceptor-likeserine/threonine-proteinkinaseGSO2-like[Solanumlycopersicum]	XP_004243038	0	PREDICTED:probableLRRreceptor-likeserine/threonine-proteinkinaseAt4g36180[Pyrusxbretschneideri]	XP_009375612	0
MDP0000212352	2	13	20	181	63	75	23234	60.7356	2.79581	0.479072	5.83589	5.35029e-09	1.15297e-07	ATP-binding/proteinserine/threoninekinase[Medicagotruncatula]	AET04342	0	PREDICTED:probableLRRreceptor-likeserine/threonine-proteinkinaseRFK1[Pyrusxbretschneideri]	XP_009353452	0
MDP0000218126	0	0	0	34	50	50	24642	25.2149	4.11074	0.58512	7.02547	2.13351e-12	7.21662e-11	Receptorserine/threoninekinase[Medicagotruncatula]	AES59899	1e-69	PREDICTED:probablereceptor-likeproteinkinaseAt1g67000,partial[Malusdomestica]	XP_008348800	0
MDP0000191969	2	0	0	60	48	46	18406	28.4467	3.97416	0.561573	7.07683	1.47491e-12	5.06241e-11	hypotheticalproteinPOPTR_0015s02010g[Populustrichocarpa]	XP_002322015	1e-141	PREDICTED:probablereceptor-likeproteinkinaseAt1g67000[Malusdomestica]	XP_008347208	0
MDP0000285161	5	0	0	80	56	69	41025	38.0714	3.88831	0.537405	7.23534	4.64355e-13	1.70092e-11	hypotheticalproteinPOPTR_0015s02010g[Populustrichocarpa]	XP_002322015	9e-170	PREDICTED:probablereceptor-likeproteinkinaseAt1g67000[Malusdomestica]	XP_008347208	0
MDP0000386624	5	2	2	54	84	49	55951	36.6933	3.47631	0.521743	6.66288	2.68513e-11	7.99997e-10	hypotheticalproteinPOPTR_0015s02010g[Populustrichocarpa]	XP_002322015	2e-173	PREDICTED:probablereceptor-likeproteinkinaseAt1g67000[Malusdomestica]	XP_008347208	0
MDP0000411824	0	0	0	47	18	22	58258	15.2722	3.27256	0.608458	5.37845	7.51278e-08	1.34284e-06	hypotheticalproteinPOPTR_0015s02010g[Populustrichocarpa]	XP_002322015	9e-152	PREDICTED:probablereceptor-likeproteinkinaseAt1g67000[Malusdomestica]	XP_008347208	0
MDP0000711832	0	0	0	36	14	24	84395	13.0838	3.02789	0.61302	4.93931	7.84007e-07	1.15816e-05	hypotheticalproteinPOPTR_0015s02010g[Populustrichocarpa]	XP_002322015	0	PREDICTED:probablereceptor-likeproteinkinaseAt1g67000[Malusdomestica]	XP_008345489	0
MDP0000172943	0	6	2	37	24	32	13793	17.9047	2.48458	0.584036	4.25415	2.09847e-05	0.000227927	hypotheticalproteinPOPTR_0015s02010g[Populustrichocarpa]	XP_002322015	2e-149	PREDICTED:probablereceptor-likeproteinkinaseAt1g67000[Malusdomestica]	XP_008347208	0
MDP0000426309	6	8	2	76	29	28	59540	25.5543	2.4175	0.542667	4.45485	8.39508e-06	0.000100281	hypotheticalproteinPOPTR_0015s02010g[Populustrichocarpa]	XP_002322015	1e-156	PREDICTED:probablereceptor-likeproteinkinaseAt1g67000[Malusdomestica]	XP_008347208	0
MDP0000152330	70	71	116	398	262	397	8834	230.412	2.19369	0.281313	7.79804	6.28756e-15	2.82142e-13	KinaseR-likeprotein[Medicagotruncatula]	AET05359	5e-164	PREDICTED:probablereceptor-likeproteinkinaseAt1g67000[Malusdomestica]	XP_008374974	0
MDP0000198757	10	8	6	38	22	82	20027	29.5474	2.14352	0.530021	4.04421	5.25008e-05	0.000516293	hypotheticalproteinPOPTR_0017s04200g[Populustrichocarpa]	XP_002323918	2e-152	PREDICTED:probablereceptor-likeproteinkinaseAt1g67000[Malusdomestica]	XP_008378068	0
MDP0000288367	21	58	10	0	0	0	41838	12.2742	-2.65401	0.616967	-4.3017	1.69491e-05	0.000189063	hypotheticalproteinPOPTR_0017s06310g[Populustrichocarpa]	XP_006372927	2e-154	PREDICTED:probablereceptor-likeproteinkinaseAt1g67000[Malusdomestica]	XP_008388744	0
MDP0000258582	42	40	24	0	0	0	34228	15.6775	-3.18994	0.608029	-5.24636	1.55135e-07	2.62893e-06	hypotheticalproteinPOPTR_0015s02010g[Populustrichocarpa]	XP_002322015	0	PREDICTED:probablereceptor-likeproteinkinaseAt1g67000[Malusdomestica]	XP_008354881	0
MDP0000282292	46	34	48	4	0	2	40275	20.3336	-2.68834	0.576857	-4.66031	3.15729e-06	4.15927e-05	hypotheticalproteinPOPTR_0017s06310g[Populustrichocarpa]	XP_006372927	1e-163	PREDICTED:probablereceptor-likeproteinkinaseAt1g67000[Prunusmume]	XP_008231870	0
MDP0000144809	2	8	1	61	70	54	7009	35.8835	3.34845	0.519381	6.44701	1.14079e-10	3.13123e-09	kinasefamilyprotein,partial[Populustrichocarpa]	XP_006383428	2e-37	PREDICTED:probablereceptor-likeproteinkinaseAt1g67000[Pyrusxbretschneideri]	XP_009347835	6e-98
MDP0000638744	8	8	23	124	120	68	77988	63.3085	2.75846	0.449747	6.13334	8.60509e-10	2.10185e-08	kinasefamilyprotein,partial[Populustrichocarpa]	XP_006383428	4e-37	PREDICTED:probablereceptor-likeproteinkinaseAt1g67000[Pyrusxbretschneideri]	XP_009357884	3e-117
MDP0000744397	802	1117	1119	261	144	144	87153	544.703	-2.11547	0.211886	-9.98401	1.79086e-23	1.71859e-21	Ser/Thrproteinkinase[Medicagotruncatula]	AES80591	1e-62	PREDICTED:probablereceptor-likeproteinkinaseAt1g67000isoformX1[Malusdomestica]	XP_008343001	7e-178
MDP0000173609	2	2	0	183	139	122	13943	81.3464	5.39586	0.475625	11.3448	7.87295e-30	1.12069e-27	hypotheticalproteinPOPTR_0017s09520g[Populustrichocarpa]	XP_006373193	2e-113	PREDICTED:probablereceptor-likeproteinkinaseAt5g39020[Malusdomestica]	XP_008346580	0
MDP0000743424	2	4	8	51	33	57	87084	27.6958	2.68453	0.531079	5.05486	4.30716e-07	6.70475e-06	hypotheticalproteinPOPTR_0017s04140g[Populustrichocarpa]	XP_002324016	1e-132	PREDICTED:probablereceptor-likeproteinkinaseAt5g39020[Malusdomestica]	XP_008357002	0
MDP0000600414	13	2	9	65	37	67	74688	34.3284	2.30865	0.520368	4.43657	9.14056e-06	0.000108327	hypotheticalproteinPOPTR_0017s04140g[Populustrichocarpa]	XP_002324016	2e-133	PREDICTED:probablereceptor-likeproteinkinaseAt5g39020[Malusdomestica]	XP_008357002	0
MDP0000505642	14	10	22	84	42	91	66437	46.0503	2.07115	0.460614	4.49649	6.90848e-06	8.43384e-05	hypotheticalproteinPOPTR_0015s02010g[Populustrichocarpa]	XP_002322015	2e-151	PREDICTED:probablereceptor-likeproteinkinaseAt5g39020[Malusdomestica]	XP_008381957	0
MDP0000391191	82	55	62	348	184	223	56351	165.102	2.03465	0.303067	6.71352	1.89989e-11	5.77802e-10	hypotheticalproteinPOPTR_0017s04140g[Populustrichocarpa]	XP_002324016	1e-134	PREDICTED:probablereceptor-likeproteinkinaseAt5g39020[Malusdomestica]	XP_008373799	0
MDP0000241581	180	214	173	0	2	0	30049	83.8683	-5.47257	0.493563	-11.0879	1.43643e-28	1.88261e-26	hypotheticalproteinPOPTR_0015s02010g[Populustrichocarpa]	XP_002322015	0	PREDICTED:probablereceptor-likeproteinkinaseAt5g39020[Malusdomestica]	XP_008376284	0
MDP0000396965	66	65	19	8	4	2	56883	24.4539	-2.19565	0.557857	-3.93586	8.28984e-05	0.000772247	hypotheticalproteinPOPTR_0017s04230g[Populustrichocarpa]	XP_002323916	6e-135	PREDICTED:probablereceptor-likeproteinkinaseAt5g39020[Pyrusxbretschneideri]	XP_009343242	0
MDP0000143570	588	545	472	6	8	2	6715	241.819	-5.66665	0.361586	-15.6717	2.36295e-55	1.17563e-52	hypotheticalproteinPOPTR_0463s00200g[Populustrichocarpa]	XP_006387944	1e-162	PREDICTED:probablereceptor-likeproteinkinaseAt5g39020isoformX1[Malusdomestica]	XP_008361717	0
MDP0000475658	14	5	28	112	45	81	63799	49.5013	2.04407	0.488422	4.18505	2.851e-05	0.000299384	hypotheticalproteinPOPTR_0015s02010g[Populustrichocarpa]	XP_002322015	2e-137	PREDICTED:probablereceptor-likeproteinkinaseAt5g39030[Pyrusxbretschneideri]	XP_009356098	0
MDP0000315795	18	30	25	2	0	0	48941	10.9334	-2.30158	0.614394	-3.74609	0.00017961	0.0015257	hypotheticalproteinPOPTR_0007s02250g[Populustrichocarpa]	XP_006380303	1e-82	PREDICTED:probablereceptor-likeproteinkinaseAt5g39030isoformX2[Pyrusxbretschneideri]	XP_009379731	1e-153
MDP0000261286	237	150	227	6	16	7	34923	98.905	-3.52098	0.418166	-8.42004	3.7634e-17	2.11233e-15	hypotheticalproteinPOPTR_0018s09860g[Populustrichocarpa]	XP_002325042	5e-123	PREDICTED:probablereceptor-likeserine/threonine-proteinkinaseAt5g57670[Malusdomestica]	XP_008391634	0
MDP0000272619	6	4	0	147	212	231	37830	112.411	5.1411	0.440875	11.6611	2.01343e-31	3.23443e-29	Cysteine-richreceptor-likeproteinkinase[Medicagotruncatula]	AES85101	2e-123	PREDICTED:LOWQUALITYPROTEIN:putativereceptor-likeproteinkinaseAt4g00960[Prunusmume]	XP_008224868	0
MDP0000252559	0	2	2	8	46	29	32695	16.9237	2.60716	0.604551	4.31255	1.61382e-05	0.000180924	hypotheticalproteinPOPTR_0007s13680g[Populustrichocarpa]	XP_002310285	6e-50	PREDICTED:receptor-likeproteinkinase2[Malusdomestica]	XP_008337901	7e-84
MDP0000443877	60	75	49	294	155	222	61043	147.199	2.03421	0.289736	7.02093	2.20393e-12	7.44007e-11	predictedprotein[Populustrichocarpa]	XP_002333753	8e-64	PREDICTED:receptor-likeproteinkinase2[Malusdomestica]	XP_008393125	1e-170
MDP0000265484	33	23	24	85	92	212	36039	84.4918	2.25123	0.415185	5.42223	5.88594e-08	1.0734e-06	hypotheticalproteinOsI_19288[OryzasativaIndicaGroup]	EAY97366	4e-66	PREDICTED:receptor-likeproteinkinaseANXUR2[Malusdomestica]	XP_008370915	0
MDP0000300920	11	18	8	28	68	86	45087	40.1259	2.13801	0.497763	4.29523	1.74512e-05	0.000193946	hypotheticalproteinOsI_19288[OryzasativaIndicaGroup]	EAY97366	2e-66	PREDICTED:receptor-likeproteinkinaseANXUR2[Malusdomestica]	XP_008370915	0
MDP0000208634	38	21	32	447	414	425	22394	250.653	3.87096	0.287245	13.4761	2.16107e-41	6.15244e-39	hypotheticalproteinPOPTR_0125s00210g[Populustrichocarpa]	XP_006388667	1e-76	PREDICTED:receptor-likeproteinkinaseFERONIA[Malusdomestica]	XP_008370916	0
MDP0000465335	70	85	82	385	404	323	62922	240.782	2.44502	0.253037	9.66272	4.34189e-22	3.75845e-20	Pto-likekinaseOGwfamilyprotein[Populustrichocarpa]	XP_002323908	0	PREDICTED:receptor-likeproteinkinaseFERONIA[Malusdomestica]	XP_008341797	0
MDP0000213159	17	24	17	130	130	61	23438	67.5862	2.44257	0.410449	5.95099	2.66532e-09	6.02488e-08	TPA:putativereceptor-likeproteinkinasefamilyprotein[Zeamays]	gi|414866660|tpg|DAA45217.1|	6e-80	PREDICTED:receptor-likeproteinkinaseFERONIA[Malusdomestica]_x0001_ref|XP_008388778.1|PREDICTED:receptor-likeproteinkinaseFERONIA[Malusdomestica]	XP_008388777	0
MDP0000127416	6	0	0	401	311	311	2756	187.511	2.37637	0.616438	3.85501	0.000115727	0.00104024	TPA:putativereceptor-likeproteinkinasefamilyprotein[Zeamays]	gi|414866660|tpg|DAA45217.1|	4e-31	PREDICTED:receptor-likeproteinkinaseFERONIA[Pyrusxbretschneideri]	XP_009342984	9e-94
MDP0000310638	14	66	124	541	520	565	47615	329.928	2.36418	0.555607	4.25513	2.08931e-05	0.00022698	kinasefamilyprotein[Populustrichocarpa]	XP_002323088	3e-148	PREDICTED:receptor-likeproteinkinaseFERONIA[Pyrusxbretschneideri]	XP_009373803	0
MDP0000261013	116	84	70	0	10	6	34850	43.7988	-2.77104	0.523866	-5.28958	1.22595e-07	2.11457e-06	predictedprotein[Populustrichocarpa]	XP_002330913	3e-17	PREDICTED:receptor-likeproteinkinaseFERONIA[Pyrusxbretschneideri]	XP_009354054	1e-42
MDP0000632093	53	83	53	1407	1328	1260	77451	763.272	4.61169	0.200189	23.0367	2.0007e-117	4.45765e-114	Pto-likekinaseOGwfamilyprotein[Populustrichocarpa]	XP_002323908	0	PREDICTED:LOWQUALITYPROTEIN:receptor-likeproteinkinaseFERONIA[Malusdomestica]	XP_008368476	0
MDP0000267830	6	32	17	262	348	329	36615	183.543	4.08228	0.351808	11.6037	3.9462e-31	6.1842e-29	hypotheticalproteinPOPTR_0011s16860g[Populustrichocarpa]	XP_006377975	6e-107	PREDICTED:LOWQUALITYPROTEIN:receptor-likeproteinkinaseFERONIA[Malusdomestica]	XP_008367555	0
MDP0000276599	4	10	0	31	22	46	38816	20.0197	2.08982	0.582259	3.58917	0.000331736	0.00260095	hypotheticalproteinPOPTR_0011s16860g[Populustrichocarpa]	XP_006377975	6e-83	PREDICTED:LOWQUALITYPROTEIN:receptor-likeproteinkinaseFERONIA[Malusdomestica]	XP_008346776	2e-161
MDP0000507714	4	0	2	88	52	38	66617	32.8142	3.55825	0.542372	6.56054	5.36143e-11	1.53833e-09	PREDICTED:probableLRRreceptor-likeserine/threonine-proteinkinaseAt3g47570-like[Solanumlycopersicum]	XP_004231674	0	PREDICTED:putativereceptor-likeproteinkinaseAt3g47110[Malusdomestica]	XP_008347098	0
MDP0000664500	0	0	0	16	16	24	80216	10.3717	2.64959	0.61729	4.29229	1.7684e-05	0.000196236	cysteine-richreceptor-likeproteinkinase8[Arabidopsisthaliana]	NP_194047	3e-64	PREDICTED:putativereceptor-likeproteinkinaseAt3g47110[Malusdomestica]	XP_008345324	2e-117
MDP0000612208	179	333	494	52	28	50	75713	171.626	-2.43296	0.343229	-7.08844	1.35634e-12	4.67109e-11	PREDICTED:uncharacterizedproteinLOC101253557[Solanumlycopersicum]	XP_004233852	0	PREDICTED:putativereceptor-likeproteinkinaseAt3g47110[Malusdomestica]	XP_008371721	0
MDP0000607420	63	112	93	0	6	10	75287	42.0402	-2.77841	0.518084	-5.36286	8.19156e-08	1.45705e-06	predictedprotein[Populustrichocarpa]	XP_002331306	6e-166	PREDICTED:putativereceptor-likeproteinkinaseAt3g47110[Malusdomestica]	XP_008339470	0
MDP0000647499	2	0	2	96	26	51	78731	30.7115	3.68661	0.556532	6.62426	3.49e-11	1.02785e-09	hypotheticalproteinPOPTR_0003s14970g[Populustrichocarpa]	XP_002303704	4e-40	PREDICTED:putativereceptor-likeproteinkinaseAt3g47110[Pyrusxbretschneideri]	XP_009376795	4e-108
MDP0000612779	0	0	0	14	18	24	75765	10.4787	2.65059	0.6173	4.29384	1.75607e-05	0.000194952	predictedprotein[Populustrichocarpa]	XP_002331306	0	PREDICTED:putativereceptor-likeproteinkinaseAt3g47110isoformX1[Malusdomestica]	XP_008363412	0
MDP0000886364	6	5	0	154	192	185	92866	100.799	4.944	0.436028	11.3387	8.43721e-30	1.19769e-27	Cysteine-richreceptor-likeproteinkinase[Medicagotruncatula]	AES85087	0.0002	PREDICTED:putativereceptor-likeproteinkinaseAt4g00960[Malusdomestica]	XP_008365742	3e-06
MDP0000197292	56	40	9	191	102	192	19669	103.027	2.14525	0.423061	5.07078	3.9618e-07	6.21433e-06	Cysteine-richreceptor-likeproteinkinase[Medicagotruncatula]	AES98413	9e-162	PREDICTED:putativereceptor-likeproteinkinaseAt4g00960[Malusdomestica]	XP_008377949	0
MDP0000182917	1192	1564	1073	77	89	71	16171	603.713	-3.56687	0.208674	-17.093	1.67216e-65	1.2069e-62	PREDICTED:G-typelectinS-receptor-likeserine/threonine-proteinkinaseAt1g61370-like[Solanumlycopersicum]	XP_004234263	5e-117	PREDICTED:putativereceptor-likeproteinkinaseAt4g00960[Malusdomestica]	XP_008368696	0
MDP0000144481	2	0	6	122	92	168	6913	71.2306	4.5961	0.477149	9.63244	5.83293e-22	5.01524e-20	Cysteine-richreceptor-likeproteinkinase[Medicagotruncatula]	AES85101	2e-141	PREDICTED:putativereceptor-likeproteinkinaseAt4g00960isoformX1[Prunusmume]	XP_008222716	0
MDP0000145410	2	0	0	50	92	52	7143	37.2537	4.28122	0.553997	7.72787	1.09364e-14	4.79415e-13	hypotheticalproteinPOPTR_0017s13240g[Populustrichocarpa]	XP_006373380	1e-60	PREDICTED:putativereceptor-likeproteinkinaseAt5g39000[Pyrusxbretschneideri]	XP_009373821	1e-134
MDP0000274943	0	0	0	25	14	4	38407	7.60854	2.04284	0.613254	3.33116	0.000864857	0.00592271	kinasefamilyprotein[Populustrichocarpa]	XP_002312914	4e-76	PREDICTED:putativereceptorproteinkinaseCRINKLY4[Malusdomestica]	XP_008357621	0
MDP0000759001	39	43	40	276	193	243	88314	147.436	2.6829	0.285835	9.38617	6.2222e-21	4.95119e-19	hypotheticalproteinPOPTR_0013s08990g[Populustrichocarpa]	XP_002319860	0	PREDICTED:putativereceptorproteinkinaseZmPK1[Malusdomestica]	XP_008360984	0
MDP0000276932	40	74	99	318	237	282	38921	183.819	2.14085	0.300146	7.13268	9.84321e-13	3.45964e-11	hypotheticalproteinPOPTR_0013s08990g[Populustrichocarpa]	XP_002319860	0	PREDICTED:putativereceptorproteinkinaseZmPK1[Malusdomestica]	XP_008360984	0
MDP0000198378	4	12	10	236	295	295	19946	158.032	4.80269	0.363651	13.2069	8.00929e-40	2.08343e-37	hypotheticalproteinPOPTR_0016s12810g[Populustrichocarpa]	XP_002323001	0	PREDICTED:receptor-likeprotein12[Malusdomestica]	XP_008372588	0
MDP0000650965	0	6	12	232	192	237	79032	123.778	4.7768	0.405821	11.7707	5.52445e-32	9.10291e-30	hypotheticalproteinPOPTR_0016s12810g[Populustrichocarpa]	XP_002323001	0	PREDICTED:receptor-likeprotein12[Malusdomestica]	XP_008359799	0
MDP0000181895	2	0	2	89	32	79	15936	36.1295	3.98631	0.541469	7.36204	1.81121e-13	6.95767e-12	hypotheticalproteinPOPTR_0016s134801g,partial[Populustrichocarpa]	XP_006374029	0	PREDICTED:receptor-likeprotein12[Malusdomestica]	XP_008342231	0
MDP0000642244	8	4	18	199	111	209	78297	98.3389	3.77006	0.415635	9.0706	1.18364e-19	8.3433e-18	hypotheticalproteinPOPTR_0016s12810g[Populustrichocarpa]	XP_002323001	0	PREDICTED:receptor-likeprotein12[Malusdomestica]	XP_008361365	0
MDP0000530900	2	0	0	72	16	72	68672	28.4789	3.7422	0.577997	6.47442	9.51764e-11	2.63781e-09	hypotheticalproteinPOPTR_0016s12810g[Populustrichocarpa]	XP_002323001	2e-117	PREDICTED:receptor-likeprotein12[Malusdomestica]	XP_008356243	0
MDP0000553826	12	5	6	140	206	68	70618	81.5236	3.70048	0.457702	8.08492	6.22044e-16	3.116e-14	hypotheticalproteinPOPTR_0003s196202g,partial[Populustrichocarpa]	XP_002303927	2e-57	PREDICTED:receptor-likeprotein12[Malusdomestica]	XP_008358100	2e-165
MDP0000338813	2	0	0	50	42	30	51920	22.6175	3.55955	0.579083	6.14686	7.90303e-10	1.94054e-08	No_hits_found	genbank	999999	PREDICTED:receptor-likeprotein12[Malusdomestica]	XP_008370543	4e-07
MDP0000313836	0	2	0	43	28	46	48414	21.5001	3.54853	0.581867	6.09853	1.07049e-09	2.56581e-08	hypotheticalproteinPOPTR_0016s12800g[Populustrichocarpa]	XP_006374001	2e-112	PREDICTED:receptor-likeprotein12[Malusdomestica]	XP_008361365	0
MDP0000533216	0	0	0	16	36	34	68855	16.4513	3.32083	0.607817	5.46354	4.66734e-08	8.68159e-07	hypotheticalproteinPOPTR_0016s134801g,partial[Populustrichocarpa]	XP_006374029	0	PREDICTED:receptor-likeprotein12[Malusdomestica]	XP_008350625	0
MDP0000187482	0	0	0	19	14	53	17287	15.8622	3.17678	0.611187	5.19772	2.01749e-07	3.35126e-06	hypotheticalproteinPOPTR_0016s12800g[Populustrichocarpa]	XP_006374001	6e-97	PREDICTED:receptor-likeprotein12[Malusdomestica]	XP_008356243	0
MDP0000291572	0	0	0	45	6	38	42644	15.4388	3.06696	0.613328	5.00052	5.71757e-07	8.66342e-06	hypotheticalproteinPOPTR_0016s12800g[Populustrichocarpa]	XP_006374001	2e-52	PREDICTED:receptor-likeprotein12[Malusdomestica]	XP_008361365	1e-149
MDP0000172674	25	16	49	239	190	234	13725	135.04	2.84728	0.362465	7.85533	3.98728e-15	1.8211e-13	hypotheticalproteinPOPTR_0016s12810g[Populustrichocarpa]	XP_002323001	0	PREDICTED:receptor-likeprotein12[Malusdomestica]	XP_008361365	0
MDP0000271894	18	37	15	107	124	129	37666	76.9583	2.43604	0.385909	6.31247	2.74615e-10	7.17259e-09	hypotheticalproteinPOPTR_0016s12810g[Populustrichocarpa]	XP_002323001	0	PREDICTED:receptor-likeprotein12[Malusdomestica]	XP_008361365	0
MDP0000291425	0	0	0	30	6	12	42598	8.21127	2.19525	0.615896	3.56432	0.000364796	0.00282728	predictedprotein[Populustrichocarpa]	XP_002323626	4e-119	PREDICTED:receptor-likeprotein12[Malusdomestica]	XP_008350625	0
MDP0000223990	82	52	56	251	239	292	26058	173.104	2.18195	0.304008	7.17729	7.11065e-13	2.55172e-11	PREDICTED:leucine-richrepeatreceptorproteinkinaseEXS-like[Solanumlycopersicum]	XP_004233913	3e-152	PREDICTED:receptor-likeprotein12[Malusdomestica]	XP_008362544	0
MDP0000553827	1	2	6	12	32	33	70619	16.1473	2.09691	0.59531	3.52238	0.000427687	0.00324662	diseaseresistance-likeprotein/LRRdomain-containingprotein[Arabidopsisthaliana]	NP_181039	6e-119	PREDICTED:receptor-likeprotein12[Malusdomestica]	XP_008358100	0
MDP0000206592	75	56	86	278	195	318	21922	176.986	2.00707	0.300776	6.67297	2.50685e-11	7.51248e-10	hypotheticalproteinPOPTR_0016s12810g[Populustrichocarpa]	XP_002323001	0	PREDICTED:receptor-likeprotein12[Malusdomestica]	XP_008357086	0
MDP0000560624	46	32	72	0	4	2	71228	24.0412	-2.76403	0.574078	-4.81473	1.47396e-06	2.0728e-05	leucine-richrepeatfamilyprotein[Populustrichocarpa]	XP_002323623	0	PREDICTED:receptor-likeprotein12[Malusdomestica]	XP_008348332	0
MDP0000183107	18	34	35	0	0	0	16203	12.6796	-2.85314	0.614323	-4.64436	3.41128e-06	4.45833e-05	leucine-richrepeatfamilyprotein[Populustrichocarpa]	XP_002323623	0	PREDICTED:receptor-likeprotein12[Malusdomestica]	XP_008380079	0
MDP0000149192	155	112	179	2	4	7	8077	69.9789	-3.92131	0.459552	-8.5329	1.4272e-17	8.32044e-16	hypotheticalproteinPOPTR_0016s12810g[Populustrichocarpa]	XP_002323001	2e-76	PREDICTED:receptor-likeprotein12[Malusdomestica]	XP_008356243	0
MDP0000293406	6	6	4	320	192	379	43145	163.946	5.36284	0.383537	13.9826	1.99129e-44	6.4996e-42	predictedprotein[Populustrichocarpa]	XP_002323626	6e-175	PREDICTED:receptor-likeprotein12[Pyrusxbretschneideri]	XP_009339441	0
MDP0000564969	10	6	4	215	141	185	71609	101.044	4.41834	0.393639	11.2243	3.09756e-29	4.22166e-27	predictedprotein[Populustrichocarpa]	XP_002323627	0	PREDICTED:receptor-likeprotein12[Pyrusxbretschneideri]	XP_009339441	0
MDP0000128871	2	0	0	20	28	4	3117	10.0981	2.03023	0.617777	3.28634	0.00101497	0.00677508	hypotheticalproteinPOPTR_0016s12810g[Populustrichocarpa]	XP_002323001	8e-33	PREDICTED:receptor-likeprotein12[Pyrusxbretschneideri]	XP_009370139	1e-48
MDP0000580410	2	0	0	224	50	160	72978	75.9425	5.30444	0.51968	10.2071	1.84252e-24	1.8884e-22	leucine-richrepeatfamilyprotein[Populustrichocarpa]	XP_002304261	7e-141	PREDICTED:receptor-likeprotein2[Malusdomestica]	XP_008370550	0
MDP0000691953	0	2	2	62	110	114	82643	54.7802	4.66231	0.515703	9.04068	1.55705e-19	1.08707e-17	predictedprotein[Populustrichocarpa]	XP_002326627	4e-157	PREDICTED:receptor-likeprotein2[Malusdomestica]	XP_008368209	0
MDP0000721347	0	6	0	63	42	44	85176	27.6996	3.33172	0.563497	5.91257	3.36806e-09	7.50746e-08	Receptor-likeproteinkinaseBRI1-likeprotein[Medicagotruncatula]	AES70162	2e-40	PREDICTED:receptor-likeprotein2[Malusdomestica]	XP_008363344	6e-135
MDP0000689042	22	27	12	200	190	138	82365	106.028	3.12596	0.356224	8.77525	1.7053e-18	1.09194e-16	predictedprotein[Populustrichocarpa]	XP_002329688	2e-49	PREDICTED:receptor-likeprotein2[Malusdomestica]	XP_008349105	1e-129
MDP0000630971	36	29	26	1	0	4	77349	14.5313	-2.22106	0.601526	-3.69238	0.000222163	0.00183477	leucine-richrepeatfamilyprotein[Populustrichocarpa]	XP_002304261	2e-99	PREDICTED:receptor-likeprotein2[Malusdomestica]	XP_008349460	0
MDP0000297504	4	3	0	65	27	43	44211	24.9585	3.06943	0.559242	5.48855	4.05252e-08	7.62936e-07	PREDICTED:tyrosine-sulfatedglycopeptidereceptor1-like[Solanumlycopersicum]	XP_004235515	2e-180	PREDICTED:receptor-likeprotein2[Pyrusxbretschneideri]	XP_009357575	0
MDP0000600580	0	2	2	20	6	30	74701	10.584	2.0324	0.615163	3.30383	0.000953721	0.00643259	leucine-richrepeatfamilyprotein[Populustrichocarpa]	XP_002304261	4e-51	PREDICTED:receptor-likeprotein2[Pyrusxbretschneideri]	XP_009349424	2e-125
MDP0000219596	44	85	176	3	12	14	25008	50.9557	-2.34803	0.510032	-4.6037	4.15054e-06	5.32801e-05	leucine-richrepeatfamilyprotein[Populustrichocarpa]	XP_002304261	5e-161	PREDICTED:receptor-likeprotein2[Pyrusxbretschneideri]	XP_009335214	0
MDP0000297716	72	69	73	8	8	4	44271	35.5829	-2.49057	0.48746	-5.10928	3.23381e-07	5.16252e-06	leucine-richrepeatfamilyprotein[Populustrichocarpa]	XP_002304261	1e-149	PREDICTED:receptor-likeprotein2[Pyrusxbretschneideri]	XP_009342314	0
MDP0000286988	58	60	42	5	4	2	41510	25.6253	-2.60271	0.535022	-4.86468	1.14645e-06	1.64473e-05	leucine-richrepeatfamilyprotein[Populustrichocarpa]	XP_002304261	3e-78	PREDICTED:receptor-likeprotein2[Pyrusxbretschneideri]	XP_009335214	1e-172
MDP0000477026	10	8	0	123	84	111	63915	60.3965	3.61297	0.469537	7.69474	1.41788e-14	6.10581e-13	leucine-richrepeatfamilyprotein[Populustrichocarpa]	XP_002304261	6e-155	PREDICTED:receptor-likeprotein2isoformX1[Malusdomestica]_x0001_ref|XP_008384486.1|PREDICTED:receptor-likeprotein2isoformX2[Malusdomestica]_x0001_ref|XP_008384487.1|PREDICTED:receptor-likeprotein2isoformX3[Malusdomestica]	XP_008384485	0
MDP0000739225	2	0	0	60	19	27	86714	18.7869	3.18114	0.59443	5.35157	8.7194e-08	1.54131e-06	hypotheticalproteinPOPTR_0016s12810g[Populustrichocarpa]	XP_002323001	0	PREDICTED:LOWQUALITYPROTEIN:receptor-likeprotein12[Malusdomestica]	XP_008366900	0
MDP0000297696	88	44	32	330	239	333	44265	189.418	2.50353	0.336576	7.43823	1.02044e-13	4.03491e-12	hypotheticalproteinPOPTR_0016s12810g[Populustrichocarpa]	XP_002323001	1e-165	PREDICTED:LOWQUALITYPROTEIN:receptor-likeprotein12[Malusdomestica]	XP_008366900	0
MDP0000482565	2	4	2	73	30	88	64447	35.3915	3.56591	0.526593	6.77166	1.27313e-11	3.95542e-10	leucine-richrepeatfamilyprotein[Populustrichocarpa]	XP_002304261	0	PREDICTED:tyrosine-sulfatedglycopeptidereceptor1-like[Malusdomestica]	XP_008352735	0
MDP0000744352	0	0	0	42	6	22	87149	11.967	2.71624	0.617091	4.40168	1.07414e-05	0.000124987	PREDICTED:tyrosine-sulfatedglycopeptidereceptor1-like[Solanumlycopersicum]	XP_004235515	2e-101	PREDICTED:tyrosine-sulfatedglycopeptidereceptor1-like[Malusdomestica]	XP_008345386	0
MDP0000510121	29	38	28	0	0	0	66868	13.9044	-3.03423	0.611049	-4.9656	6.84876e-07	1.02412e-05	PREDICTED:tyrosine-sulfatedglycopeptidereceptor1-like[Solanumlycopersicum]	XP_004235515	5e-153	PREDICTED:tyrosine-sulfatedglycopeptidereceptor1-like[Malusdomestica]	XP_008351565	0
MDP0000600581	94	158	98	24	9	21	74702	60.1404	-2.08464	0.40919	-5.09454	3.49581e-07	5.54621e-06	hypotheticalproteinPOPTR_0003s196202g,partial[Populustrichocarpa]	XP_002303927	5e-36	PREDICTED:tyrosine-sulfatedglycopeptidereceptor1-like[Pyrusxbretschneideri]	XP_009364064	4e-160
MDP0000294136	3	2	10	82	9	38	43339	24.1696	2.14121	0.579545	3.69464	0.000220195	0.00182057	cysteine-richreceptor-likeproteinkinase8[Arabidopsisthaliana]	NP_194047	2e-45	hypotheticalproteinVITISV_015720[Vitisvinifera]	CAN80145	6e-114
MDP0000183709	15	10	0	787	472	524	16353	324.506	3.2484	0.608412	5.33915	9.33844e-08	1.64168e-06	cysteine-richreceptor-likeproteinkinase8[Arabidopsisthaliana]	NP_194047	9e-84	hypotheticalproteinVITISV_019901[Vitisvinifera]	CAN82869	0
MDP0000573795	8	23	26	231	66	141	72399	84.7565	2.77437	0.420107	6.60396	4.00327e-11	1.16827e-09	PREDICTED:leucine-richrepeatreceptorproteinkinaseEXS-like[Solanumlycopersicum]	XP_004233913	4e-110	M18S-3Ap[Malusfloribunda]	ACJ03066	0
MDP0000121491	18	29	48	0	0	2	1292	14.4578	-2.6041	0.608012	-4.28297	1.84413e-05	0.000203801	PREDICTED:L-typelectin-domaincontainingreceptorkinaseIX.1-like[Solanumlycopersicum]	XP_004248933	1e-84	PREDICTED:agglutinin-2-like[Malusdomestica]	XP_008392205	0
MDP0000281554	2	2	0	41	71	79	40080	36.7461	4.02901	0.542137	7.43172	1.07195e-13	4.2223e-12	PREDICTED:probablereceptor-likeproteinkinaseAt1g67000-like[Solanumlycopersicum]	XP_004228891	3e-38	PREDICTED:uncharacterizedproteinLOC103438945[Malusdomestica]	XP_008375710	3e-169
MDP0000154060	0	0	0	21	20	22	9250	11.6202	2.86054	0.615302	4.649	3.3355e-06	4.37267e-05	PREDICTED:probablereceptor-likeproteinkinaseAt1g67000-like[Solanumlycopersicum]	XP_004228891	4e-38	PREDICTED:uncharacterizedproteinLOC103438945[Malusdomestica]	XP_008375710	0
MDP0000218551	33	55	40	6	4	2	24739	20.7162	-2.19547	0.552062	-3.97686	6.98312e-05	0.000662474	PREDICTED:putativeF-boxproteinAt3g58860-like[Solanumlycopersicum]	XP_004244145	2e-18	PREDICTED:F-box/LRR-repeatproteinAt3g59190-like,partial[Malusdomestica]	XP_008381098	3e-166

## Sheet: PR protein genes
id	b9_rep1	b9_rep2	b9_rep3	g935_rep1	g935_rep2	g935_rep3	id	baseMean	log2FoldChange	lfcSE	stat	pvalue	padj	description	genbank	evalue	description (NR)	genbank	evalue
MDP0000144351	6	8	0	193	56	80	6892	58.9986	3.76458	0.494916	7.60652	2.81581e-14	1.18082e-12	predictedprotein[Populustrichocarpa]	XP_002313934	4e-54	PREDICTED:LOWQUALITYPROTEIN:pathogenesis-relatedprotein1-like[Malusdomestica]	XP_008370577	1e-96
MDP0000171646	0	4	2	60	90	78	13462	43.7591	4.1199	0.518003	7.95343	1.81415e-15	8.61596e-14	PREDICTED:thaumatin-likeprotein-like[Solanumlycopersicum]	XP_004250343	4e-80	PREDICTED:pathogenesis-relatedprotein5-like[Pyrusxbretschneideri]	XP_009367296	4e-131
MDP0000282918	0	0	0	98	106	50	40439	47.0086	5.06532	0.553175	9.15682	5.34499e-20	3.89068e-18	hypotheticalproteinPOPTR_0002s08760g[Populustrichocarpa]	XP_006386379	9e-77	PREDICTED:pathogenesis-relatedprotein5-like[Pyrusxbretschneideri]	XP_009367296	1e-114
MDP0000202342	10	11	14	1191	338	510	20941	358.476	5.53874	0.345887	16.0132	1.03431e-57	5.63863e-55	predictedprotein[Populustrichocarpa]	XP_002313934	6e-67	pathogenesis-relatedprotein1-likeprecursor[Malusdomestica]_x0001_gb|ABC47922.1|pathogenesis-relatedprotein1a[Malusdomestica]	NP_001298139	1e-114
MDP0000275771	108	38	30	0	2	2	38594	28.06	-3.17487	0.577456	-5.49803	3.84054e-08	7.25428e-07	chitinasefamilyprotein[Populustrichocarpa]	XP_002320164	1e-140	PREDICTED:hevamine-A-like[Malusdomestica]	XP_008376668	0
MDP0000280265	366	506	438	24	62	26	39757	213.649	-2.90971	0.335448	-8.67411	4.16801e-18	2.54576e-16	chitinasefamilyprotein[Populustrichocarpa]	XP_006387203	2e-124	PREDICTED:acidicendochitinase-like[Malusdomestica]	XP_008380409	0
MDP0000425030	22	76	38	4	2	0	59450	20.1021	-2.60741	0.582462	-4.47654	7.58637e-06	9.16247e-05	hypotheticalproteinPOPTR_0012s01160g[Populustrichocarpa]	XP_006376616	3e-43	PREDICTED:acidicendochitinaseSE2-like,partial[Malusdomestica]	XP_008343775	7e-85
MDP0000210039	506	409	283	46	59	93	22686	215.864	-2.10857	0.321206	-6.56452	5.22002e-11	1.49944e-09	hypotheticalproteinPOPTR_0018s12000g[Populustrichocarpa]	XP_006372127	3e-103	PREDICTED:acidicmammalianchitinase-like[Pyrusxbretschneideri]	XP_009358575	0
MDP0000916930	0	2	0	55	144	87	93918	55.452	4.85803	0.538312	9.02457	1.80407e-19	1.24763e-17	Thaumatin-likeprotein[Medicagotruncatula]	AES81924	3e-92	PREDICTED:thaumatin-likeprotein1a[Malusdomestica]	XP_008362484	9e-180
MDP0000205389	0	0	0	11	31	27	21649	13.304	2.93455	0.614778	4.77335	1.8119e-06	2.5088e-05	Thaumatin-likeprotein[Medicagotruncatula]	AES81924	2e-71	PREDICTED:thaumatin-likeprotein1a[Malusdomestica]	XP_008343026	5e-147
MDP0000552328	40	194	175	404	1880	1267	70492	754.252	2.33664	0.582695	4.01005	6.07068e-05	0.000586856	Thaumatin-likeprotein[Medicagotruncatula]	AES81924	3e-95	PREDICTED:thaumatin-likeprotein1a[Malusdomestica]	XP_008381285	4e-174
MDP0000218699	42	170	177	310	1244	890	24771	532.771	2.11672	0.570362	3.71119	0.000206288	0.00171802	Thaumatin-likeprotein[Medicagotruncatula]	AES81924	6e-95	PREDICTED:thaumatin-likeprotein1a[Malusdomestica]	XP_008365751	6e-174
MDP0000124752	68	95	88	8	2	0	2103	38.4985	-3.2722	0.52146	-6.27506	3.49498e-10	9.02267e-09	hypotheticalproteinPOPTR_0005s11480g[Populustrichocarpa]	XP_006383093	5e-106	PREDICTED:thaumatin-likeprotein1[Malusdomestica]	XP_008352435	2e-173

## Sheet: cell wall, secondary metabolism
id	b9_rep1	b9_rep2	b9_rep3	g935_rep1	g935_rep2	g935_rep3	id	baseMean	log2FoldChange	lfcSE	stat	pvalue	padj	description	genbank	evalue	description (NR)	genbank	evalue
MDP0000168692	352	626	418	0	6	0	12762	202.802	-2.21029	0.614657	-3.59598	0.000323173	0.00254276	hypotheticalproteinPOPTR_0001s08320g[Populustrichocarpa]	XP_002299579	2e-89	PREDICTED:geraniol8-hydroxylase-like[Prunusmume]	XP_008222069	3e-176
MDP0000148801	56	75	20	2	0	0	7971	22.0518	-3.27508	0.589973	-5.55124	2.83642e-08	5.48087e-07	hypotheticalproteinPOPTR_0003s11810g[Populustrichocarpa]	XP_002303546	8e-64	PREDICTED:geraniol8-hydroxylase-like[Pyrusxbretschneideri]	XP_009372315	6e-154
MDP0000298660	687	853	995	92	38	60	44524	408.879	-3.31979	0.248613	-13.3532	1.13393e-40	3.1074e-38	hypotheticalproteinPOPTR_0001s08320g[Populustrichocarpa]	XP_002299579	8e-177	PREDICTED:geraniol8-hydroxylase-like[Pyrusxbretschneideri]	XP_009372320	0
MDP0000765230	1017	1584	1290	14	6	10	88539	572.396	-6.29365	0.285595	-22.037	1.27403e-107	2.33169e-104	hypotheticalproteinPOPTR_0001s08320g[Populustrichocarpa]	XP_002299579	6e-84	PREDICTED:geraniol8-hydroxylase-like[Malusdomestica]	XP_008366274	1e-146
MDP0000802996	25	55	16	194	172	287	89914	133.878	2.8486	0.357971	7.95763	1.75371e-15	8.35987e-14	putativecinnamoyl-CoAreductasefamilyprotein[Populustrichocarpa]	XP_002314050	3e-84	PREDICTED:cinnamoyl-CoAreductase1-like[Malusdomestica]	XP_008375210	3e-170
MDP0000265930	24	56	46	198	145	181	36161	113.581	2.20972	0.325205	6.79486	1.0842e-11	3.39817e-10	putativecinnamoyl-CoAreductasefamilyprotein[Populustrichocarpa]	XP_002314052	3e-118	PREDICTED:tetraketidealpha-pyronereductase1-like[Malusdomestica]	XP_008349627	0
MDP0000119035	134	220	138	707	506	681	659	415.992	2.20928	0.205397	10.7562	5.54302e-27	6.73109e-25	hypotheticalproteinPOPTR_0013s07700g[Populustrichocarpa]	XP_006375991	5e-119	PREDICTED:cinnamoyl-CoAreductase2-likeisoformX2[Malusdomestica]	XP_008382179	0
MDP0000265632	79	58	58	12	1	9	36073	33.1187	-2.22578	0.520921	-4.27278	1.93051e-05	0.000211976	putativecinnamoyl-CoAreductasefamilyprotein[Populustrichocarpa]	XP_002314050	4e-106	PREDICTED:cinnamoyl-CoAreductase1-like[Malusdomestica]	XP_008349605	3e-174
MDP0000062263	960	797	982	82	30	80	277	445.45	-3.3987	0.270477	-12.5656	3.26592e-36	6.94449e-34	alcoholdehydrogenase-likeprotein[Arabidopsisthaliana]	NP_197445	3e-116	PREDICTED:cinnamoyl-CoAreductase1-like[Malusdomestica]	XP_008375207	0
MDP0000208804	135	173	262	2	13	6	22433	88.9457	-3.67234	0.44596	-8.23467	1.80051e-16	9.55146e-15	alcoholdehydrogenase-likeprotein[Arabidopsisthaliana]	NP_197445	2e-30	PREDICTED:cinnamoyl-CoAreductase1-like[Malusdomestica]	XP_008353418	7e-101
MDP0000171568	345	347	276	5	4	0	13442	145.005	-5.44894	0.41559	-13.1113	2.83524e-39	7.12216e-37	3-ketoacyl-CoAsynthase[Medicagotruncatula]	AES84582	1e-68	PREDICTED:3-ketoacyl-CoAsynthase6-like[Malusdomestica]	XP_008393935	4e-85
MDP0000432795	121	126	150	2	0	0	60099	59.4351	-4.95441	0.517459	-9.5745	1.02348e-21	8.64055e-20	ECERIFERUM6familyprotein[Populustrichocarpa]	XP_002315942	3e-110	PREDICTED:3-ketoacyl-CoAsynthase6-like[Malusdomestica]	XP_008346290	6e-170
MDP0000169534	233	254	225	4	6	0	12961	107.197	-4.89287	0.42774	-11.4389	2.67266e-30	3.94699e-28	ECERIFERUM6familyprotein[Populustrichocarpa]	XP_002315942	5e-91	PREDICTED:3-ketoacyl-CoAsynthase6-like[Malusdomestica]	XP_008393935	3e-136
MDP0000199134	19	46	35	0	0	0	20124	14.3439	-3.045	0.611093	-4.98287	6.2647e-07	9.43386e-06	3-ketoacyl-CoAsynthase4[Arabidopsisthaliana]	NP_173376	2e-09	PREDICTED:3-ketoacyl-CoAsynthase4[Gossypiumraimondii]_x0001_gb|AGK29996.1|3-ketoacyl-CoAsynthase18[Gossypiumraimondii]_x0001_gb|KJB58261.1|hypotheticalproteinB456_009G201600[Gossypiumraimondii]	XP_012444919	2e-09
MDP0000274752	606	611	629	48	68	46	38361	304.969	-3.03149	0.263271	-11.5147	1.1125e-30	1.68172e-28	ECERIFERUM6familyprotein[Populustrichocarpa]	XP_002315942	3e-62	PREDICTED:3-ketoacyl-CoAsynthase6-like[Malusdomestica]	XP_008393935	1e-72
MDP0000134273	0	0	0	10	18	10	4437	7.22555	2.05253	0.61369	3.34457	0.000824109	0.00569541	beta-ketoacyl-CoAsynthasefamilyprotein[Populustrichocarpa]	XP_002309451	0	PREDICTED:3-ketoacyl-CoAsynthase10[Malusdomestica]	XP_008377531	0
MDP0000511847	12	4	4	47	45	76	67013	34.1839	2.55677	0.516199	4.95307	7.30529e-07	1.08667e-05	PREDICTED:isoflavonereductase-likeprotein-like[Solanumlycopersicum]	XP_004238273	2e-43	PREDICTED:isoflavonereductase-likeprotein[Malusdomestica]	XP_008357224	2e-66
MDP0000282894	94	101	63	28	5	0	40434	43.4062	-2.01526	0.546519	-3.68745	0.000226515	0.0018665	isoflavonereductasefamilyprotein[Populustrichocarpa]	XP_002313788	3e-10	hypotheticalproteinPRUPE_ppa008220mg[Prunuspersica]_x0001_gb|EMJ02444.1|hypotheticalproteinPRUPE_ppa008220mg[Prunuspersica]	XP_007201245	6e-12
MDP0000212159	26	21	69	6	4	0	23181	19.4602	-2.04112	0.591984	-3.44793	0.000564902	0.00412488	isoflavonereductasefamilyprotein[Populustrichocarpa]	XP_002313788	6e-14	PREDICTED:isoflavonereductasehomolog[Malusdomestica]	XP_008377292	1e-19
MDP0000144181	122	248	118	18	4	14	6851	75.8244	-2.97728	0.418048	-7.12185	1.06486e-12	3.72736e-11	Isoflavonereductase-likeprotein[Medicagotruncatula]	AES95597	6e-122	PREDICTED:isoflavonereductasehomolog[Malusdomestica]	XP_008390912	0
MDP0000528363	144	199	129	2	4	1	68470	70.1069	-4.55034	0.466595	-9.75222	1.80485e-22	1.60852e-20	isoflavonereductasefamilyprotein[Populustrichocarpa]	XP_002313788	3e-15	PREDICTED:isoflavonereductasehomolog[Malusdomestica]	XP_008377292	2e-21
MDP0000184731	655	694	700	4	0	6	16603	305.817	-6.46046	0.376009	-17.1817	3.64212e-66	2.70493e-63	Beta-glucosidaseD4[Medicagotruncatula]	AES76421	1e-134	PREDICTED:beta-glucosidase13-like[Pyrusxbretschneideri]	XP_009336575	0
MDP0000124415	124	259	265	0	0	0	2008	94.1697	-5.90519	0.519633	-11.3642	6.30678e-30	9.00254e-28	hypotheticalproteinOsI_22753[OryzasativaIndicaGroup]	EEC80501	2e-140	PREDICTED:beta-glucosidase24-like[Pyrusxbretschneideri]	XP_009359525	0
MDP0000131298	171	255	292	0	0	2	3733	106.019	-5.7722	0.487141	-11.8491	2.17445e-32	3.70199e-30	hypotheticalproteinOsI_22753[OryzasativaIndicaGroup]	EEC80501	7e-147	PREDICTED:beta-glucosidase24-like[Malusdomestica]	XP_008367503	0
MDP0000237685	274	321	234	4	0	0	29162	122.482	-5.75693	0.458094	-12.5672	3.2004e-36	6.83352e-34	O-glycosylhydrolasesfamily17protein[Arabidopsisthaliana]	NP_178637	0.18	PREDICTED:glucanendo-1,3-beta-glucosidase12-like[Malusdomestica]	XP_008379673	0.6
MDP0000189844	698	1006	956	12	9	15	17876	396.659	-5.53031	0.288112	-19.195	4.07529e-82	4.262e-79	hypotheticalproteinOsI_22753[OryzasativaIndicaGroup]	EEC80501	3e-130	PREDICTED:beta-glucosidase24-like[Malusdomestica]	XP_008374302	0
MDP0000118727	149	241	257	0	0	5	589	95.7405	-5.1713	0.471833	-10.96	5.94981e-28	7.60344e-26	hypotheticalproteinOsI_22753[OryzasativaIndicaGroup]	EEC80501	2e-146	PREDICTED:beta-glucosidase24-like[Malusdomestica]	XP_008367503	0
MDP0000229415	49	57	76	2	0	0	27288	27.3812	-3.72913	0.569131	-6.55233	5.66469e-11	1.619e-09	Beta-glucosidaseD4[Medicagotruncatula]	AES67733	7e-16	PREDICTED:beta-glucosidase11-like[Malusdomestica]	XP_008346703	4e-57
MDP0000217844	2927	4219	3232	990	387	579	24581	1859.65	-2.07655	0.196351	-10.5757	3.86376e-26	4.4494e-24	glycosylhydrolasefamily1familyprotein[Populustrichocarpa]	XP_002322085	0	PREDICTED:beta-glucosidase44-like[Malusdomestica]	XP_008374823	0
MDP0000263505	1	2	10	56	26	19	35520	19.775	2.05131	0.584291	3.51076	0.000446831	0.00337428	TPA:hypotheticalproteinZEAMMB73_868021[Zeamays]	gi|414880014|tpg|DAA57145.1|	3e-32	PREDICTED:beta-glucosidase12-like,partial[Pyrusxbretschneideri]	XP_009335410	3e-49
MDP0000213547	2	2	0	18	22	48	23541	17.029	2.76056	0.595512	4.6356	3.55901e-06	4.63721e-05	Beta-glucosidaseD4[Medicagotruncatula]	AES76421	3e-37	PREDICTED:beta-glucosidase12-like[Malusdomestica]	XP_008344816	3e-64
MDP0000201575	6	2	0	46	142	69	20751	51.2358	3.83843	0.53322	7.19858	6.08425e-13	2.20033e-11	hypotheticalproteinPOPTR_0003s22030g[Populustrichocarpa]	XP_006386092	5e-70	PREDICTED:beta-glucosidase12-like[Malusdomestica]	XP_008381585	2e-91
MDP0000297569	8	4	4	200	102	150	44231	83.3508	4.33086	0.422127	10.2596	1.07139e-24	1.11592e-22	Beta-glucosidaseD4[Medicagotruncatula]	AES76421	1e-131	PREDICTED:beta-glucosidase13-like[Malusdomestica]	XP_008363403	0
MDP0000151948	6	10	1	261	163	256	8748	125.565	4.9235	0.396056	12.4313	1.76709e-35	3.59343e-33	betaglucosidase13[Arabidopsisthaliana]	NP_199277	8e-57	PREDICTED:beta-glucosidase12-like[Malusdomestica]	XP_008344816	6e-95
MDP0000286546	0	0	0	142	35	121	41376	52.2991	5.12533	0.553894	9.25328	2.17706e-20	1.64548e-18	Beta-glucosidaseD4[Medicagotruncatula]	AES76421	2e-74	PREDICTED:beta-glucosidase13-like[Malusdomestica]	XP_008356366	1e-121
MDP0000772476	10	2	4	789	401	971	88821	392.562	5.50832	0.505498	10.8968	1.19349e-27	1.49903e-25	Beta-glucosidaseD4[Medicagotruncatula]	AES76421	5e-63	PREDICTED:beta-glucosidase13-like[Malusdomestica]	XP_008363403	0
MDP0000825015	0	2	2	264	216	378	90689	158.229	6.31946	0.4493	14.0651	6.22294e-45	2.07075e-42	Beta-glucosidaseD4[Medicagotruncatula]	AES76421	1e-25	PREDICTED:beta-glucosidase12-like[Malusdomestica]	XP_008344816	9e-49
MDP0000293952	22	38	12	1995	1141	2099	43287	956.344	6.19612	0.259143	23.91	2.41072e-126	6.17686e-123	Beta-glucosidase[Medicagotruncatula]	AES76410	1e-146	PREDICTED:beta-glucosidase13-like[Malusdomestica]	XP_008356366	0
MDP0000205868	4	0	0	133	41	83	21761	45.6815	4.2629	0.534318	7.97822	1.4846e-15	7.13009e-14	PREDICTED:beta-glucosidase42-like[Solanumlycopersicum]	XP_004250081	2e-103	PREDICTED:beta-glucosidase42-like[Malusdomestica]	XP_008344264	3e-178
MDP0000135510	0	0	0	41	11	46	4763	17.3641	3.37377	0.606978	5.55831	2.72392e-08	5.28939e-07	PREDICTED:beta-glucosidase11-like[Solanumlycopersicum]	XP_004247424	1e-135	PREDICTED:beta-glucosidase11-like,partial[Malusdomestica]	XP_008359174	0
MDP0000221259	0	1	2	22	16	23	25379	11.5607	2.39327	0.609557	3.92625	8.62811e-05	0.000799833	PREDICTED:beta-glucosidase42-like[Solanumlycopersicum]	XP_004250081	7e-92	PREDICTED:beta-glucosidase42-like[Malusdomestica]	XP_008344264	1e-157
MDP0000212560	20	27	8	135	76	68	23290	57.8	2.26745	0.431659	5.25286	1.49752e-07	2.54359e-06	PREDICTED:beta-glucosidase11-like[Solanumlycopersicum]	XP_004247424	8e-136	PREDICTED:beta-glucosidase11-like,partial[Malusdomestica]	XP_008349810	0
MDP0000306634	53	77	22	2	10	2	46573	24.5951	-2.0423	0.56834	-3.59344	0.000326345	0.0025626	Beta-glucosidaseD4[Medicagotruncatula]	AES67733	0	PREDICTED:beta-glucosidase12-like[Malusdomestica]	XP_008384719	0
MDP0000286689	1612	1757	1853	8	12	7	41416	779.852	-6.82176	0.288998	-23.6049	3.43561e-123	8.00263e-120	beta-glucosidase01precursor[Solanumlycopersicum]	NP_001234412	4e-38	PREDICTED:beta-glucosidase13-like[Pyrusxbretschneideri]	XP_009346522	2e-128
MDP0000908326	610	517	398	113	57	93	93622	274.544	-2.15394	0.266742	-8.07502	6.7465e-16	3.36635e-14	hypotheticalproteinPOPTR_0009s08030g[Populustrichocarpa]	XP_002313970	5e-35	PREDICTED:glucanendo-1,3-beta-glucosidase9-like[Pyrusxbretschneideri]	XP_009369562	2e-47
MDP0000196383	10	12	0	310	149	385	19445	155.255	3.03419	0.60504	5.01486	5.30729e-07	8.10164e-06	Beta-glucosidaseD4[Medicagotruncatula]	AES67732	1e-45	PREDICTED:beta-glucosidase13-like[Malusdomestica]	XP_008344817	2e-81
MDP0000758299	128	84	90	6	0	4	88286	47.363	-3.59131	0.503683	-7.13011	1.00288e-12	3.51522e-11	hypotheticalproteinPOPTR_0009s08110g[Populustrichocarpa]	XP_006379129	4e-54	PREDICTED:UDP-glycosyltransferase87A2-likeisoformX3[Malusdomestica]	XP_008358943	7e-116
MDP0000152955	48	162	164	10	4	11	8993	58.2166	-2.91892	0.470898	-6.19862	5.69589e-10	1.42801e-08	predictedprotein[Populustrichocarpa]	XP_002334160	2e-48	PREDICTED:UDP-glycosyltransferase76E3-like[Malusdomestica]	XP_008391064	0
MDP0000312545	40	35	52	2	4	0	48103	20.2436	-2.59067	0.579186	-4.47295	7.71469e-06	9.29991e-05	PREDICTED:hydroquinoneglucosyltransferase-like[Solanumlycopersicum]	XP_004238231	1e-91	PREDICTED:UDP-glycosyltransferase72E1-like[Pyrusxbretschneideri]	XP_009336576	0
MDP0000280885	1523	1815	868	362	177	260	39915	756.361	-2.02545	0.231753	-8.73969	2.33752e-18	1.46617e-16	hypotheticalproteinPOPTR_0017s12710g[Populustrichocarpa]	XP_002324098	1e-179	PREDICTED:UDP-glycosyltransferase83A1-like[Malusdomestica]	XP_008365422	0
MDP0000135162	6	3	2	35	25	27	4673	17.4797	2.18719	0.570859	3.8314	0.000127416	0.00113201	hypotheticalproteinPOPTR_0006s02450g[Populustrichocarpa]	XP_002307922	2e-50	PREDICTED:UDP-glycosyltransferase85A2-like[Malusdomestica]	XP_008347719	2e-86
MDP0000272351	368	308	304	1416	1239	1419	37774	895.094	2.29601	0.191241	12.0059	3.30945e-33	5.99267e-31	predictedprotein[Populustrichocarpa]	XP_002334160	2e-100	PREDICTED:UDP-glycosyltransferase76F1-like[Pyrusxbretschneideri]	XP_009344267	0
MDP0000219696	10	6	0	48	58	48	25025	31.115	2.58171	0.545161	4.73568	2.18323e-06	2.96921e-05	hypotheticalproteinPOPTR_0006s02390g[Populustrichocarpa]	XP_002308831	0	PREDICTED:UDP-glycosyltransferase85A3-like[Malusdomestica]	XP_008391275	0
MDP0000196394	28	16	6	143	101	104	19449	70.6968	2.6309	0.430106	6.11688	9.54265e-10	2.30993e-08	predictedprotein[Populustrichocarpa]	XP_002334160	2e-165	PREDICTED:UDP-glycosyltransferase76F1-like[Malusdomestica]	XP_008391044	0
MDP0000893993	16	10	4	62	48	141	93088	50.7694	2.6759	0.492188	5.43674	5.42631e-08	9.97029e-07	UDP-glucuronosyltransferase1-7C[Medicagotruncatula]	AET00031	6e-172	PREDICTED:UDP-glycosyltransferase92A1-like[Malusdomestica]	XP_008386958	0
MDP0000168272	0	0	0	18	28	18	12660	12.0812	2.87479	0.615256	4.67251	2.97548e-06	3.939e-05	predictedprotein[Populustrichocarpa]	XP_002334160	0	PREDICTED:UDP-glycosyltransferase76F1-like[Malusdomestica]	XP_008377044	0
MDP0000256195	18	6	14	189	110	133	33625	83.5809	3.2724	0.404877	8.08245	6.34773e-16	3.17425e-14	hypotheticalproteinPOPTR_0006s02390g[Populustrichocarpa]	XP_002308831	0	PREDICTED:UDP-glycosyltransferase85A5-like[Malusdomestica]	XP_008375649	0
MDP0000288554	0	0	0	92	33	79	41888	36.1673	4.67137	0.566714	8.2429	1.68089e-16	8.93538e-15	UDP-glycosyltransferase91C1[Arabidopsisthaliana]	NP_199780	5e-124	PREDICTED:UDP-glycosyltransferase91C1-likeisoformX2[Malusdomestica]	XP_008362978	0
MDP0000137451	45	80	26	401	341	340	5253	219.749	3.00523	0.291548	10.3079	6.49302e-25	6.86051e-23	UDP-glycosyltransferase91C1[Arabidopsisthaliana]	NP_199780	1e-119	PREDICTED:UDP-glycosyltransferase91C1-like[Malusdomestica]	XP_008342850	0
MDP0000270052	2	2	0	32	26	28	37191	16.3101	2.8098	0.589873	4.76339	1.90368e-06	2.62596e-05	hypotheticalproteinPOPTR_0004s12230g[Populustrichocarpa]	XP_002306038	2e-148	PREDICTED:UDP-glycosyltransferase83A1-like[Malusdomestica]	XP_008341646	0
MDP0000200450	423	870	400	3190	2252	2684	20447	1717.46	2.54879	0.191186	13.3315	1.51914e-40	4.11896e-38	hypotheticalproteinPOPTR_0006s02390g[Populustrichocarpa]	XP_002308831	0	PREDICTED:UDP-glycosyltransferase85A2-like[Malusdomestica]	XP_008347720	0
MDP0000396630	72	67	106	396	402	306	56846	240.72	2.33919	0.280719	8.33287	7.8908e-17	4.31552e-15	hypotheticalproteinPOPTR_0009s08120g[Populustrichocarpa]	XP_002313966	5e-161	PREDICTED:UDP-glycosyltransferase87A1-like[Malusdomestica]	XP_008384734	0
MDP0000202898	4	14	0	72	34	28	21060	26.086	2.22086	0.56919	3.9018	9.54801e-05	0.000875918	UDP-glucoronosyl/UDP-glucosyltransferasefamilyprotein[Populustrichocarpa]	XP_002299843	2e-157	PREDICTED:UDP-glycosyltransferase76E2-like[Malusdomestica]	XP_008355745	0
MDP0000813186	20	48	18	88	68	233	90274	83.8979	2.17596	0.438619	4.96095	7.01509e-07	1.04737e-05	hypotheticalproteinPOPTR_0006s02390g[Populustrichocarpa]	XP_002308831	0	PREDICTED:LOWQUALITYPROTEIN:UDP-glycosyltransferase85A3-like[Malusdomestica]	XP_008368591	0
MDP0000278619	57	96	60	14	4	8	39343	35.3005	-2.20391	0.485371	-4.54066	5.60776e-06	6.98177e-05	hypotheticalproteinPOPTR_0004s12230g[Populustrichocarpa]	XP_002306038	2e-120	PREDICTED:LOWQUALITYPROTEIN:UDP-glycosyltransferase83A1-like[Malusdomestica]	XP_008365423	0
MDP0000685722	79	92	76	6	10	4	82066	40.1875	-2.6524	0.478466	-5.54356	2.9639e-08	5.70996e-07	predictedprotein[Populustrichocarpa]	XP_002326219	5e-80	PREDICTED:LOWQUALITYPROTEIN:UDP-glycosyltransferase73D1-like[Malusdomestica]	XP_008359634	4e-145
MDP0000279483	1403	2117	1094	216	151	164	39561	763.176	-2.7168	0.198221	-13.7059	9.35872e-43	2.8378e-40	glycosyltransferasefamilyprotein[Populustrichocarpa]	XP_002314296	1e-92	PREDICTED:UDP-glycosyltransferase86A1-like[Malusdomestica]	XP_008350374	0
MDP0000268320	766	920	761	6	4	2	36737	362.303	-6.57161	0.354461	-18.5397	9.87425e-77	9.03582e-74	PREDICTED:hydroquinoneglucosyltransferase-like[Solanumlycopersicum]	XP_004238231	3e-106	PREDICTED:UDP-glycosyltransferase72E1-like[Pyrusxbretschneideri]	XP_009365904	0
MDP0000686301	439	489	492	47	44	32	82120	232.949	-3.06563	0.264117	-11.6071	3.79314e-31	5.96257e-29	hypotheticalproteinPOPTR_0009s08120g[Populustrichocarpa]	XP_002313966	1e-156	PREDICTED:UDP-glycosyltransferase87A1-likeisoformX1[Malusdomestica]	XP_008358941	0
MDP0000267462	387	345	480	0	4	6	36524	183.852	-5.62611	0.408743	-13.7644	4.17169e-43	1.28782e-40	CaffeicacidO-methyltransferase[Medicagotruncatula]	AES72647	3e-29	PREDICTED:caffeicacid3-O-methyltransferase-like[Malusdomestica]	XP_008347322	5e-38
MDP0000270339	343	421	594	51	50	18	37277	223.768	-2.95821	0.330307	-8.95595	3.36828e-19	2.27414e-17	ChainAfamilyprotein[Populustrichocarpa]	XP_002317838	3e-65	PREDICTED:caffeicacid3-O-methyltransferase-like[Malusdomestica]	XP_008347322	8e-96
MDP0000164000	0	5	4	58	4	61	11634	22.6184	2.40485	0.598139	4.02055	5.8062e-05	0.00056384	eugenolO-methyltransferasefamilyprotein[Populustrichocarpa]	XP_002320237	1e-41	PREDICTED:caffeicacid3-O-methyltransferase1-like[Malusdomestica]	XP_008343472	2e-93
MDP0000315236	0	0	0	14	34	6	48805	10.4643	2.43588	0.617652	3.94378	8.0207e-05	0.000749764	ChainAfamilyprotein[Populustrichocarpa]	XP_002317838	2e-29	PREDICTED:caffeicacid3-O-methyltransferase-like[Malusdomestica]	XP_008347322	1e-41
MDP0000132231	0	0	0	31	20	38	3957	16.1884	3.39629	0.605433	5.60968	2.02696e-08	4.01212e-07	ChainAfamilyprotein[Populustrichocarpa]	XP_002317838	4e-36	PREDICTED:caffeicacid3-O-methyltransferase-like[Malusdomestica]	XP_008347322	1e-51
MDP0000206605	0	0	0	19	26	55	21925	18.7595	3.50563	0.603826	5.80569	6.41008e-09	1.37154e-07	hypotheticalproteinPOPTR_0005s09660g[Populustrichocarpa]	XP_002306388	5e-53	PREDICTED:4-hydroxybenzoategeranyltransferase2-like[Pyrusxbretschneideri]	XP_009338363	2e-127
MDP0000308997	4	10	3	325	254	273	47175	157.885	5.31837	0.370231	14.365	8.57797e-47	3.05263e-44	hypotheticalproteinPOPTR_0006s14370g[Populustrichocarpa]	XP_006381618	0	PREDICTED:flavonoid3'-monooxygenase-like[Malusdomestica]	XP_008354562	0
MDP0000528246	2	3	0	20	34	22	68462	15.1111	2.49887	0.597917	4.17928	2.92428e-05	0.000306326	hypotheticalproteinPOPTR_0018s05370g[Populustrichocarpa]	XP_002324180	0	PREDICTED:flavonoid3'-monooxygenase-like[Malusdomestica]	XP_008344040	0
MDP0000310546	0	4	5	45	29	24	47591	18.9256	2.44208	0.57869	4.22001	2.4429e-05	0.000261186	hypotheticalproteinPOPTR_0018s05370g[Populustrichocarpa]	XP_002324180	0	PREDICTED:flavonoid3'-monooxygenase-like[Malusdomestica]	XP_008344040	0
MDP0000285931	0	5	0	18	32	14	41216	12.7961	2.11456	0.61401	3.44385	0.000573485	0.00417387	hypotheticalproteinPOPTR_0018s05370g[Populustrichocarpa]	XP_002324180	0	PREDICTED:flavonoid3'-monooxygenase-like[Malusdomestica]	XP_008344040	0
MDP0000071677	8	18	4	445	446	424	323	247.18	5.33726	0.328436	16.2505	2.21449e-59	1.24705e-56	predictedprotein[Populustrichocarpa]	XP_002334266	3e-178	PREDICTED:UDP-glucoseflavonoid3-O-glucosyltransferase7-like[Malusdomestica]	XP_008364526	0
MDP0000188907	0	4	0	18	52	40	17654	21.7527	3.0517	0.592007	5.15485	2.53838e-07	4.12819e-06	hypotheticalproteinPOPTR_0014s14720g[Populustrichocarpa]	XP_002320448	4e-97	PREDICTED:probablepectinesterase/pectinesteraseinhibitor16[Malusdomestica]	XP_008390793	6e-180
MDP0000161463	0	0	0	36	19	18	11027	13.009	3.0311	0.612908	4.94544	7.59704e-07	1.12485e-05	putativepectinesterase/pectineraseinhibitor16[Arabidopsisthaliana]	NP_181833	6e-23	PREDICTED:probablepectinesterase/pectinesteraseinhibitor35[Pyrusxbretschneideri]	XP_009339900	3e-120
MDP0000299506	48	76	62	360	255	288	44721	191.107	2.47777	0.256738	9.65098	4.86886e-22	4.20041e-20	pectinesterasefamilyprotein[Populustrichocarpa]	XP_002316458	0	PREDICTED:putativepectinesterase/pectinesteraseinhibitor24[Malusdomestica]	XP_008346146	0
MDP0000611653	74	81	98	383	380	364	75653	245.774	2.36199	0.252853	9.34134	9.51268e-21	7.41975e-19	Pectinesterase[Medicagotruncatula]	AES68614	7e-99	PREDICTED:putativepectinesterase/pectinesteraseinhibitor24[Malusdomestica]	XP_008375511	0
MDP0000299884	109	114	185	631	483	488	44808	353.003	2.16217	0.251081	8.61141	7.21667e-18	4.32536e-16	Pectinesterase[Medicagotruncatula]	AES68614	0	PREDICTED:putativepectinesterase/pectinesteraseinhibitor24[Malusdomestica]	XP_008356804	0
MDP0000845683	32	38	20	115	146	138	91405	87.7408	2.25561	0.365597	6.16965	6.84433e-10	1.69931e-08	predictedprotein[Populustrichocarpa]	XP_002331632	4e-75	PREDICTED:polygalacturonase[Malusdomestica]	XP_008394259	5e-177
MDP0000845685	26	66	104	472	316	300	91406	225.389	2.55388	0.332651	7.67737	1.62392e-14	6.94058e-13	predictedprotein[Populustrichocarpa]	XP_002331634	1e-175	PREDICTED:polygalacturonase[Malusdomestica]	XP_008394260	0
MDP0000124290	0	0	0	12	4	38	1980	9.84979	2.29	0.616691	3.71337	0.000204521	0.00170528	Beta-glucosidaseD2[Medicagotruncatula]	AES67760	2e-144	PREDICTED:cyanogenicbeta-glucosidase-likeisoformX1[Malusdomestica]	XP_008347516	0
MDP0000938038	0	0	0	14	28	16	94718	11.0795	2.69693	0.617056	4.37064	1.2388e-05	0.000142019	TPA:hypotheticalproteinZEAMMB73_769137,partial[Zeamays]	gi|414586771|tpg|DAA37342.1|	2e-20	PREDICTED:cyanogenicbeta-glucosidase-like[Malusdomestica]	XP_008381586	5e-29
MDP0000194912	0	0	6	38	58	24	19088	23.5804	2.77987	0.589991	4.71171	2.45649e-06	3.30228e-05	hypotheticalproteinPOPTR_0003s22030g[Populustrichocarpa]	XP_006386092	1e-28	PREDICTED:cyanogenicbeta-glucosidase-like[Malusdomestica]	XP_008381586	4e-48
MDP0000684571	0	0	0	32	34	15	81957	14.9722	3.20892	0.609902	5.26137	1.42988e-07	2.43678e-06	linamarasefamilyprotein[Populustrichocarpa]	XP_006388311	7e-20	PREDICTED:cyanogenicbeta-glucosidase-like[Malusdomestica]	XP_008359959	3e-44
